# Supplementary material for: Synergistic interactions among growing stressors increase risk to an Arctic ecosystem
Source: Nat Commun. 2020 Dec 7;11:6255. doi: 10.1038/s41467-020-19899-z (PMC7721797; doi:10.1038/s41467-020-19899-z)
Supplement: Supplementary file 3 — Source Data [file 41467_2020_19899_MOESM3_ESM.xlsx]

## Sheet: Figure 2
	All interactions included		Chronic interactions only		Acute interactions only
Node	Slope		Slope		Slope
Small Zooplankton	0.0154612		0.0173526		-0.00055078
Large Zooplankton	0.0076159		-0.00245335		0.00204788
Seabirds	-0.000619199		-0.000103796		-0.000574977
Seals	-0.00250329		-0.00114762		-0.000440831
Polar Bears	-0.00124072		-0.000281231		0.000231942
Pacific Salmon	0.0178384		0.0155328		0.00181651
Arctic Cod	-0.00524224		-0.00405375		0.000231259
Bowhead Whale	-0.00409756		0.000579619		-0.00323585
Walrus	-0.00247123		-0.000454407		-0.00106624
Grey Whale	-0.00351919		0.000312635		-0.00293283
Amphipods	0.0199791		0.0129126		0.00785079
Clams	0.028615		0.0147154		0.00103738

## Sheet: Figure 3
	All interactions included		Chronic interactions only		Acute interactions only
Node	Slope		Slope		Slope
Small Zooplankton	0.0323942		0.0333097		-0.00161083
Large Zooplankton	0.020386		0.0123123		-0.00121611
Seabirds	0.000822362		0.000161094		0.000479153
Seals	0.00153074		0.000976846		-0.000242452
Polar Bears	0.000996383		1.88464e-05		6.32933e-05
Pacific Salmon	0.0419068		0.0367919		1.26885e-05
Arctic Cod	0.00139577		0.00132482		-0.000218954
Bowhead Whale	0.00100016		0.000184592		-0.000625957
Walrus	0.00152206		0.00112844		-0.000786047
Grey Whale	0.00158518		0.000389589		8.65513e-05
Amphipods	0.0543062		0.046645		0.0138393
Clams	0.0841816		0.0574314		0.00415587

## Sheet: Figure 4
	All interactions on													Chronic interactions on													Acute interactions on
Case	Small Zooplankton	Large Zooplankton	Seabirds	Seals	Polar Bears	Pacific Salmon	Arctic Cod	Bowhead Whale	Walrus	Grey Whale	Amphipods	Clams		Small Zooplankton	Large Zooplankton	Seabirds	Seals	Polar Bears	Pacific Salmon	Arctic Cod	Bowhead Whale	Walrus	Grey Whale	Amphipods	Clams		Small Zooplankton	Large Zooplankton	Seabirds	Seals	Polar Bears	Pacific Salmon	Arctic Cod	Bowhead Whale	Walrus	Grey Whale	Amphipods	Clams
1	0	0	0	0.11399	0.0259067	0.0103627	0.139896	0.0103627	0.0725389	0.00518135	0.0207254	0.0829016		0.0103627	0	0	0.11399	0.0259067	0.0103627	0.145078	0.015544	0.108808	0.0259067	0.0207254	0.0673575		0.0102564	0	0.00512821	0.169231	0.025641	0.158974	0.169231	0.025641	0.164103	0.0153846	0.0512821	0.164103
2	0	0	0	0.107527	0.00537634	0.016129	0.193548	0.0107527	0.11828	0.0107527	0	0.0537634		0	0	0	0.132275	0.042328	0.021164	0.164021	0.015873	0.148148	0.031746	0	0.0899471		0.026178	0	0	0.151832	0.026178	0.167539	0.146597	0.0157068	0.13089	0.0418848	0.0628272	0.136126
3	0	0	0	0.0824742	0.0206186	0	0.149485	0.0103093	0.128866	0.0103093	0.0103093	0.0618557		0	0	0.0052356	0.115183	0.0471204	0.026178	0.146597	0.0157068	0.146597	0.0209424	0	0.0942408		0.0210526	0	0	0.157895	0.0263158	0.110526	0.2	0.0157895	0.142105	0.00526316	0.0894737	0.136842
4	0	0	0	0.105263	0.0105263	0.0157895	0.142105	0.0157895	0.105263	0.0157895	0.0157895	0.126316		0	0	0.0102041	0.137755	0.0204082	0.0153061	0.163265	0.0510204	0.178571	0.00510204	0.0102041	0.0867347		0.035533	0	0	0.167513	0.0101523	0.101523	0.177665	0.0253807	0.162437	0.0101523	0.0406091	0.137056
5	0	0	0	0.108247	0.0412371	0.0154639	0.123711	0.0103093	0.128866	0.0309278	0	0.0721649		0	0	0.00510204	0.142857	0.0306122	0.0204082	0.117347	0.0357143	0.183673	0.0153061	0	0.0714286		0.0103627	0	0	0.124352	0.0259067	0.103627	0.15544	0.0259067	0.181347	0.00518135	0.0362694	0.150259
6	0	0	0	0.146597	0.0366492	0.0314136	0.109948	0.0104712	0.115183	0.0052356	0.0157068	0.0890052		0	0	0	0.185567	0	0.0257732	0.195876	0.00515464	0.159794	0.0463918	0	0.0721649		0	0	0	0.15625	0.0520833	0.114583	0.177083	0.00520833	0.140625	0.00520833	0.0572917	0.166667
7	0	0	0	0.185185	0.037037	0.015873	0.153439	0.015873	0.121693	0.015873	0.00529101	0.10582		0	0	0	0.103093	0.0257732	0.0154639	0.149485	0.0206186	0.14433	0.00515464	0.0206186	0.0773196		0.00507614	0	0.00507614	0.152284	0.0304569	0.121827	0.15736	0.035533	0.177665	0.0152284	0.0253807	0.106599
8	0	0	0	0.146597	0.026178	0.0157068	0.167539	0.0052356	0.115183	0.0157068	0.0314136	0.0942408		0.0104712	0	0	0.104712	0.0052356	0.0314136	0.13089	0.0157068	0.172775	0.026178	0.0052356	0.052356		0.0153061	0	0.00510204	0.132653	0.0102041	0.102041	0.188776	0.0102041	0.168367	0.0102041	0.0663265	0.117347
9	0	0	0.00518135	0.145078	0.015544	0.00518135	0.165803	0.0103627	0.139896	0.0207254	0.015544	0.0932643		0	0	0.00520833	0.114583	0.03125	0.03125	0.125	0.0416667	0.135417	0.0260417	0.0104167	0.0364583		0	0	0	0.213542	0.0260417	0.125	0.192708	0.0104167	0.130208	0.0208333	0.0260417	0.166667
10	0.00537634	0	0	0.155914	0.0215054	0.0268817	0.123656	0.0107527	0.134409	0.0215054	0.0215054	0.0967742		0.0102564	0	0	0.158974	0.025641	0.025641	0.117949	0.0153846	0.128205	0.0153846	0.00512821	0.0769231		0.0210526	0	0	0.110526	0.00526316	0.173684	0.152632	0.0105263	0.189474	0.0263158	0.0473684	0.110526
11	0.00512821	0	0	0.117949	0.0205128	0.025641	0.133333	0.0102564	0.138462	0.00512821	0.0153846	0.123077		0.00520833	0	0.00520833	0.166667	0.015625	0.0364583	0.140625	0.015625	0.161458	0.0364583	0	0.078125		0.00518135	0	0.00518135	0.124352	0.0362694	0.119171	0.170984	0.0310881	0.134715	0.0259067	0.0777202	0.0777202
12	0.0104712	0	0	0.193717	0.0418848	0.0418848	0.115183	0.026178	0.13089	0.026178	0.0104712	0.104712		0	0	0	0.192708	0.0520833	0.0364583	0.130208	0.0416667	0.119792	0.0104167	0.0104167	0.0625		0.0212766	0	0.00531915	0.170213	0.0425532	0.143617	0.175532	0.0159574	0.18617	0.0265957	0.0265957	0.117021
13	0	0	0	0.15544	0.0259067	0.0310881	0.181347	0.015544	0.108808	0.0207254	0.0103627	0.0777202		0.00515464	0	0	0.149485	0.0257732	0.0463918	0.149485	0.0154639	0.118557	0.0412371	0.0103093	0.0927835		0.0104712	0	0	0.136126	0.026178	0.125654	0.172775	0.0209424	0.141361	0.0104712	0.0471204	0.109948
14	0	0	0.00512821	0.14359	0.0410256	0.0512821	0.164103	0.025641	0.138462	0.0153846	0.0102564	0.0871795		0	0	0	0.141361	0.0157068	0.0366492	0.0994764	0.0104712	0.146597	0.0209424	0	0.0628272		0	0	0	0.194737	0.0578947	0.0947368	0.168421	0.0421053	0.131579	0.0105263	0.0736842	0.0947368
15	0	0	0	0.153061	0.0408163	0.0714286	0.183673	0.0306122	0.188776	0.0153061	0.00510204	0.0714286		0.00534759	0	0	0.165775	0.0160428	0.0213904	0.165775	0.0106952	0.165775	0.0481283	0.00534759	0.117647		0.00520833	0	0	0.151042	0.0260417	0.09375	0.177083	0.0104167	0.135417	0.0416667	0.0625	0.151042
16	0.0153061	0	0.00510204	0.153061	0.0204082	0.0561224	0.204082	0.0204082	0.122449	0.0255102	0	0.112245		0	0	0.00520833	0.119792	0.0572917	0.0625	0.145833	0.0104167	0.151042	0.0208333	0.0104167	0.119792		0.0106383	0	0	0.143617	0.00531915	0.138298	0.218085	0.0212766	0.154255	0.0212766	0.0319149	0.101064
17	0.0206186	0	0	0.195876	0.0257732	0.0721649	0.195876	0.0309278	0.164948	0.0206186	0.0103093	0.14433		0.010582	0	0	0.174603	0.015873	0.100529	0.148148	0.026455	0.142857	0.00529101	0.015873	0.0899471		0.0104712	0	0	0.13089	0.0209424	0.162304	0.183246	0	0.172775	0.0157068	0.0575916	0.115183
18	0.00518135	0	0	0.160622	0.0310881	0.0725389	0.165803	0.0103627	0.176166	0.0362694	0	0.108808		0.00507614	0	0.00507614	0.162437	0.0203046	0.0964467	0.152284	0.0253807	0.152284	0.0253807	0.0101523	0.0913706		0.015544	0	0	0.129534	0.0569948	0.165803	0.181347	0.0103627	0.145078	0.0207254	0.0569948	0.165803
19	0.0103627	0	0	0.196891	0.0259067	0.0932643	0.145078	0.015544	0.160622	0.0518135	0.0207254	0.0932643		0.00526316	0	0	0.168421	0.0473684	0.0894737	0.168421	0	0.136842	0.0210526	0.00526316	0.1		0.0208333	0	0	0.171875	0.015625	0.135417	0.125	0.0260417	0.145833	0.00520833	0.046875	0.130208
20	0	0	0	0.165775	0.026738	0.117647	0.15508	0.0160428	0.13369	0.0160428	0.00534759	0.128342		0.015625	0	0	0.151042	0.03125	0.0729167	0.161458	0	0.130208	0.0104167	0.0104167	0.140625		0.03125	0	0.00520833	0.192708	0.0260417	0.125	0.151042	0.00520833	0.15625	0.0260417	0.0520833	0.151042
21	0.00526316	0	0	0.215789	0.0526316	0.0842105	0.189474	0.0473684	0.2	0.0263158	0.00526316	0.0947368		0.0204082	0	0	0.173469	0.0255102	0.153061	0.163265	0.0153061	0.117347	0.0204082	0	0.0561224		0.0206186	0	0	0.139175	0.0206186	0.113402	0.180412	0.0154639	0.128866	0.0103093	0.0103093	0.128866
22	0.0260417	0	0.00520833	0.192708	0.0416667	0.114583	0.21875	0.0416667	0.177083	0.0208333	0.0104167	0.119792		0.0209424	0	0	0.151832	0.026178	0.13089	0.146597	0.0157068	0.13089	0.0418848	0.0157068	0.0890052		0.00526316	0	0	0.152632	0.0315789	0.131579	0.152632	0	0.142105	0.0105263	0.0473684	0.168421
23	0.00526316	0	0	0.168421	0.0315789	0.131579	0.178947	0.0368421	0.173684	0.0421053	0	0.126316		0.0212766	0	0	0.138298	0.00531915	0.159574	0.12766	0.0106383	0.106383	0.0212766	0	0.143617		0.0103093	0	0	0.170103	0.0309278	0.190722	0.159794	0.0154639	0.128866	0.0257732	0.0876289	0.103093
24	0.0157068	0	0	0.219895	0.0209424	0.151832	0.21466	0.0471204	0.183246	0.0366492	0.0052356	0.151832		0.00520833	0	0	0.125	0.0208333	0.130208	0.171875	0.0104167	0.119792	0.015625	0.0104167	0.15625		0.0366492	0	0	0.151832	0.026178	0.115183	0.225131	0.0209424	0.172775	0.0366492	0.052356	0.125654
25	0.015873	0	0	0.179894	0.047619	0.201058	0.185185	0.0687831	0.243386	0.010582	0.00529101	0.10582		0.021164	0	0	0.164021	0.026455	0.142857	0.190476	0.015873	0.148148	0.00529101	0.042328	0.116402		0.0052356	0	0	0.183246	0.026178	0.136126	0.157068	0.026178	0.109948	0.0157068	0.0471204	0.115183
26	0.0209424	0	0	0.198953	0.0366492	0.172775	0.198953	0.0104712	0.141361	0.0418848	0.0209424	0.162304		0.026178	0	0	0.17801	0.0104712	0.115183	0.193717	0.0157068	0.162304	0.0157068	0.0157068	0.141361		0	0	0	0.125	0.0208333	0.130208	0.171875	0.015625	0.119792	0.015625	0.0104167	0.161458
27	0.0471204	0	0	0.167539	0.0157068	0.230366	0.157068	0.0471204	0.162304	0.0418848	0.026178	0.157068		0.0314136	0	0	0.162304	0.0471204	0.209424	0.183246	0.0157068	0.13089	0	0.0314136	0.125654		0	0	0	0.145078	0.0362694	0.0829016	0.160622	0.00518135	0.186529	0.0466321	0.0518135	0.0932643
28	0.0106383	0	0	0.175532	0.0478723	0.196809	0.212766	0.0531915	0.170213	0.0265957	0.0638298	0.138298		0.0209424	0	0	0.151832	0.026178	0.198953	0.157068	0.0314136	0.17801	0.0052356	0.0209424	0.157068		0.0104167	0	0.00520833	0.166667	0.0260417	0.0885417	0.140625	0.00520833	0.171875	0.0260417	0.0520833	0.125
29	0.00540541	0	0.00540541	0.194595	0.0486486	0.27027	0.2	0.0324324	0.178378	0.0162162	0.0378378	0.12973		0.010582	0	0	0.164021	0.0529101	0.21164	0.190476	0.00529101	0.15873	0.00529101	0.0529101	0.190476		0.0208333	0	0	0.161458	0.046875	0.140625	0.203125	0.015625	0.130208	0	0.0416667	0.114583
30	0.0163043	0	0.00543478	0.206522	0.0434783	0.336957	0.25	0.0434783	0.157609	0.0163043	0.0271739	0.179348		0.0104167	0	0.0208333	0.171875	0.0104167	0.223958	0.203125	0.0104167	0.182292	0.0104167	0.0520833	0.15625		0.0160428	0	0	0.197861	0.0374332	0.149733	0.165775	0.026738	0.171123	0.026738	0.0427807	0.149733
31	0.021164	0	0	0.164021	0.047619	0.296296	0.195767	0.0634921	0.15873	0.026455	0.0582011	0.243386		0.0160428	0	0	0.240642	0.0320856	0.251337	0.224599	0.0106952	0.144385	0.0213904	0.0374332	0.197861		0.0157895	0	0	0.115789	0.0263158	0.1	0.163158	0.0315789	0.178947	0.0157895	0.0315789	0.184211
32	0.016129	0	0.00537634	0.177419	0.0483871	0.268817	0.22043	0.0322581	0.150538	0.0537634	0.102151	0.22043		0.0276243	0	0.0110497	0.20442	0.0441989	0.287293	0.21547	0.0165746	0.209945	0.0331492	0.0497238	0.259668		0.00526316	0	0	0.1	0.0368421	0.126316	0.163158	0.0263158	0.157895	0.0315789	0.0473684	0.163158
33	0.010582	0	0.010582	0.179894	0.042328	0.243386	0.269841	0.037037	0.179894	0.0529101	0.0899471	0.269841		0.0160428	0	0	0.187166	0.026738	0.245989	0.171123	0.0213904	0.15508	0.0160428	0.0802139	0.213904		0.0104712	0	0	0.172775	0.0209424	0.120419	0.162304	0.0314136	0.17801	0.0157068	0.052356	0.13089
34	0.043956	0	0	0.208791	0.0494506	0.296703	0.313187	0.0494506	0.159341	0.0384615	0.148352	0.258242		0.0108696	0	0.00543478	0.206522	0.0271739	0.266304	0.179348	0.00543478	0.168478	0.0271739	0.13587	0.244565		0.0157895	0	0	0.142105	0.0105263	0.110526	0.136842	0.0263158	0.110526	0.0421053	0.0473684	0.163158
35	0.0218579	0	0	0.169399	0.0437158	0.289617	0.256831	0.0273224	0.153005	0.0382514	0.180328	0.218579		0.0217391	0	0	0.152174	0.0217391	0.277174	0.217391	0.0108696	0.141304	0.00543478	0.163043	0.206522		0.0257732	0	0	0.170103	0.0206186	0.113402	0.159794	0.00515464	0.139175	0.0463918	0.0463918	0.108247
36	0.0652174	0	0.00543478	0.26087	0.0380435	0.326087	0.244565	0.048913	0.195652	0.0271739	0.168478	0.25		0.037234	0	0	0.159574	0.0212766	0.393617	0.212766	0	0.202128	0.0212766	0.260638	0.239362		0.00518135	0	0.00518135	0.181347	0.0207254	0.129534	0.145078	0.0259067	0.134715	0.0466321	0.0518135	0.124352
37	0.0216216	0	0.00540541	0.281081	0.0702703	0.275676	0.221622	0.027027	0.205405	0.0648649	0.216216	0.243243		0.0105263	0	0.00526316	0.2	0.0263158	0.331579	0.173684	0.0210526	0.126316	0.0157895	0.205263	0.242105		0.0263158	0	0.00526316	0.147368	0.0315789	0.115789	0.136842	0.0263158	0.168421	0.0210526	0.0526316	0.126316
38	0.0326087	0	0.00543478	0.222826	0.0380435	0.309783	0.315217	0.0380435	0.222826	0.0380435	0.201087	0.277174		0.026178	0	0.0052356	0.209424	0.0314136	0.314136	0.235602	0.0052356	0.198953	0.026178	0.235602	0.324607		0.0104167	0	0	0.0989583	0.0520833	0.104167	0.177083	0.0208333	0.182292	0.0208333	0.03125	0.161458
39	0.0418848	0	0	0.246073	0.0575916	0.445026	0.246073	0.0471204	0.240838	0.052356	0.26178	0.314136		0.027027	0	0	0.210811	0.027027	0.313514	0.286486	0.0324324	0.189189	0.0162162	0.248649	0.313514		0.0103627	0	0.00518135	0.15544	0.0466321	0.119171	0.139896	0.015544	0.15544	0.0362694	0.0362694	0.150259
40	0.0486486	0	0	0.281081	0.0810811	0.318919	0.248649	0.0378378	0.205405	0.0324324	0.264865	0.27027		0.0534759	0	0.0106952	0.149733	0.0213904	0.336898	0.219251	0.0320856	0.197861	0.00534759	0.197861	0.347594		0.0106952	0	0	0.187166	0.0374332	0.122995	0.160428	0.0160428	0.139037	0.0213904	0.0481283	0.15508
41	0.0213904	0	0	0.208556	0.0320856	0.42246	0.304813	0.026738	0.203209	0.0320856	0.304813	0.304813		0.0209424	0	0	0.209424	0.0209424	0.319372	0.335079	0.0052356	0.172775	0.0314136	0.272251	0.350785		0.00529101	0	0	0.179894	0.031746	0.111111	0.15873	0.042328	0.185185	0.015873	0.047619	0.111111

## Sheet: Figure S1
Day	Sea surface temperature (°C)	pH	Sea ice cover (fraction)	Light in water (fraction)	Light in ice (fraction)	Shipping noise	Shipping strikes	Open water duration
1	-1.5777	8.1131	0.991621	7.1e-05	0.008344	0.008379	0.008379	134
2	-1.57771	8.1131	0.995719	5.8e-05	0.013443	0.004284	0.004284	134
3	-1.57775	8.1131	0.996047	7.4e-05	0.01863	0.003958	0.003958	134
4	-1.57781	8.1131	0.997191	3.8e-05	0.013411	0.002815	0.002815	134
5	-1.57789	8.1131	0.996325	2.9e-05	0.007927	0.003685	0.003685	134
6	-1.578	8.1131	0.995965	5e-06	0.001294	0.004049	0.004049	134
7	-1.57815	8.1131	0.998733	1e-06	0.000929	0.001273	0.001273	134
8	-1.57832	8.1131	0.991294	1.3e-05	0.001516	0.008752	0.008752	134
9	-1.57852	8.1131	0.997731	0	0.000124	0.002282	0.002282	134
10	-1.57876	8.1131	0.981906	0.000183	0.009946	0.018215	0.018215	134
11	-1.57903	8.1131	0.987989	0.000105	0.008621	0.0121	0.0121	134
12	-1.57934	8.1131	0.987766	1e-05	0.000819	0.012334	0.012334	134
13	-1.57968	8.1131	0.997293	3.2e-05	0.011617	0.002731	0.002731	134
14	-1.58006	8.1131	0.996075	2.7e-05	0.006958	0.003962	0.003962	134
15	-1.58049	8.1131	0.993347	4.7e-05	0.006998	0.006722	0.006722	134
16	-1.58095	8.1131	0.996597	3e-05	0.008915	0.003441	0.003441	134
17	-1.58145	8.1131	0.981557	2.4e-05	0.001296	0.018662	0.018662	134
18	-1.582	8.1131	0.993648	5.1e-05	0.007982	0.006432	0.006432	134
19	-1.5826	8.1131	0.995853	5.4e-05	0.012915	0.004203	0.004203	134
20	-1.58324	8.1131	0.994673	5.1e-05	0.009562	0.005402	0.005402	134
21	-1.58393	8.1131	0.982217	0.000275	0.01521	0.018047	0.018047	134
22	-1.58467	8.1131	0.994343	0.00013	0.022895	0.005745	0.005745	134
23	-1.58546	8.1131	0.980781	0.000118	0.006008	0.019533	0.019533	134
24	-1.5863	8.11312	0.995209	7.1e-05	0.01482	0.004873	0.004873	134
25	-1.58719	8.11325	0.986418	4e-05	0.002917	0.013824	0.013824	134
26	-1.58814	8.11341	0.980843	0.00014	0.007181	0.019512	0.019512	134
27	-1.58914	8.11355	0.996952	1.7e-05	0.005463	0.003107	0.003107	134
28	-1.5902	8.11372	0.994171	7e-05	0.011938	0.005946	0.005946	134
29	-1.59133	8.11395	0.989762	3.5e-05	0.00341	0.01045	0.01045	134
30	-1.59251	8.11434	0.993165	3.1e-05	0.004536	0.006982	0.006982	134
31	-1.59375	8.11498	0.993116	1.5e-05	0.002161	0.007037	0.007037	134
32	-1.59505	8.11576	0.990106	0.000108	0.010838	0.010122	0.010122	134
33	-1.59642	8.11638	0.991858	8.2e-05	0.009975	0.008336	0.008336	134
34	-1.59786	8.11676	0.997169	3.4e-05	0.011804	0.0029	0.0029	134
35	-1.59936	8.11699	0.987033	4.6e-05	0.003539	0.013294	0.013294	134
36	-1.60093	8.11716	0.980167	8.8e-05	0.004352	0.020349	0.020349	134
37	-1.60257	8.11727	0.989387	3.2e-05	0.002988	0.010896	0.010896	134
38	-1.60428	8.11738	0.999181	9e-06	0.011078	0.000841	0.000841	134
39	-1.60606	8.11749	0.99264	9.4e-05	0.012687	0.007568	0.007568	134
40	-1.60792	8.11758	0.994434	3e-05	0.005393	0.005727	0.005727	134
41	-1.60985	8.11766	0.99724	3e-05	0.010982	0.002842	0.002842	134
42	-1.61186	8.11771	0.982344	0.000349	0.019403	0.018194	0.018194	134
43	-1.61394	8.11774	0.995298	3.4e-05	0.007124	0.004849	0.004849	134
44	-1.6161	8.11775	0.970599	0.000389	0.012855	0.03034	0.03034	134
45	-1.61835	8.11774	0.992068	0.000161	0.020165	0.008191	0.008191	134
46	-1.62068	8.11771	0.993369	0.000181	0.027154	0.006853	0.006853	134
47	-1.62309	8.11768	0.994748	0.000121	0.023003	0.005432	0.005432	134
48	-1.62558	8.11741	0.986026	0.000262	0.018478	0.014462	0.014462	134
49	-1.62816	8.117	0.993658	0.000188	0.029506	0.006568	0.006568	134
50	-1.63083	8.11652	0.983631	0.000613	0.036847	0.016965	0.016965	134
51	-1.63358	8.11598	0.999105	2.2e-05	0.024211	0.000928	0.000928	134
52	-1.63643	8.11538	0.969663	0.000858	0.027423	0.031486	0.031486	134
53	-1.64942	8.11476	0.991002	0.000329	0.036214	0.009345	0.009345	134
54	-1.7169	8.11416	0.998993	4.5e-05	0.044757	0.001047	0.001047	134
55	-1.69338	8.1134	0.987687	0.000673	0.054001	0.012807	0.012807	134
56	-1.61572	8.11238	0.991068	0.000293	0.032487	0.009297	0.009297	134
57	-1.6111	8.11074	0.991402	0.00045	0.051893	0.008956	0.008956	134
58	-1.64825	8.10795	0.995379	0.000281	0.060445	0.004816	0.004816	134
59	-1.50847	8.10395	0.998633	8.7e-05	0.063647	0.001426	0.001426	134
60	-1.49025	8.09995	0.98763	0.000882	0.070452	0.012912	0.012912	134
61	-1.53242	8.09716	0.995942	0.000265	0.065013	0.004239	0.004239	134
62	-1.57459	8.09552	0.996694	0.000272	0.082139	0.003456	0.003456	134
63	-1.50385	8.0945	0.993694	0.00055	0.086664	0.006596	0.006596	134
64	-1.61031	8.09374	0.988089	0.000814	0.067493	0.012468	0.012468	134
65	-1.52461	8.09308	0.99492	0.000462	0.090482	0.005322	0.005322	134
66	-1.6306	8.09231	0.99693	0.000263	0.085425	0.003218	0.003218	134
67	-1.55618	8.091	0.991679	0.000917	0.109318	0.008729	0.008729	134
68	-1.52748	8.0903	0.993443	0.000669	0.101358	0.006883	0.006883	134
69	-1.50473	8.0903	0.994697	0.000595	0.111593	0.00557	0.00557	134
70	-1.53786	8.0903	0.99039	0.001046	0.107746	0.010103	0.010103	134
71	-1.49228	8.0903	0.99617	0.000455	0.118347	0.004029	0.004029	134
72	-1.26517	8.0903	0.978064	0.002836	0.126433	0.023092	0.023092	134
73	-1.29721	8.0903	0.983907	0.00252	0.154043	0.016954	0.016954	134
74	-1.53387	8.0903	0.977486	0.00332	0.144137	0.023734	0.023734	134
75	-1.53867	8.0903	0.992529	0.001076	0.142909	0.007881	0.007881	134
76	-1.42175	8.0903	0.987924	0.001745	0.142786	0.012748	0.012748	134
77	-1.27677	8.0903	0.999982	3e-06	0.168616	1.9e-05	1.9e-05	134
78	-1.02288	8.0903	0.985884	0.002274	0.158815	0.014923	0.014923	134
79	-0.847127	8.0903	0.993407	0.001193	0.179736	0.006974	0.006974	134
80	-0.54258	8.0903	0.996876	0.000584	0.186462	0.003307	0.003307	134
81	-0.545705	8.0903	0.996297	0.000735	0.197804	0.003924	0.003924	134
82	-0.860727	8.0903	0.989192	0.002234	0.20443	0.011459	0.011459	134
83	-0.77538	8.09032	0.997523	0.000501	0.201565	0.002628	0.002628	134
84	-0.927553	8.09041	0.986799	0.002767	0.206841	0.014014	0.014014	134
85	-1.00731	8.09053	0.988516	0.002777	0.239084	0.0122	0.0122	134
86	-0.95693	8.09065	0.994498	0.001262	0.228101	0.005849	0.005849	134
87	-0.914213	8.09079	0.992515	0.001663	0.220488	0.007963	0.007963	134
88	-0.877312	8.091	0.989732	0.002489	0.239928	0.010931	0.010931	134
89	-0.861597	8.09133	0.999659	8.7e-05	0.256293	0.000363	0.000363	134
90	-0.90022	8.09184	0.993988	0.001564	0.258559	0.00641	0.00641	134
91	-1.35531	8.09246	0.993657	0.001735	0.271738	0.006767	0.006767	134
92	-1.367	8.09297	0.983988	0.004296	0.264008	0.017094	0.017094	134
93	-1.46917	8.0933	0.986816	0.003984	0.298199	0.014084	0.014084	134
94	-1.49163	8.09351	0.998469	0.000432	0.281699	0.001637	0.001637	134
95	-1.36246	8.09365	0.99853	0.000418	0.283977	0.001572	0.001572	134
96	-1.45609	8.09377	0.992161	0.002305	0.291781	0.008392	0.008392	134
97	-1.6023	8.09389	0.997806	0.000673	0.30596	0.00235	0.00235	134
98	-1.59463	8.09398	0.990544	0.002916	0.305467	0.010137	0.010137	134
99	-1.62712	8.094	0.977657	0.007601	0.332611	0.023969	0.023969	134
100	-1.59153	8.094	0.982379	0.005673	0.31624	0.018917	0.018917	134
101	-1.59007	8.094	0.993884	0.002166	0.351956	0.00657	0.00657	134
102	-1.51159	8.094	0.996258	0.00127	0.338225	0.004023	0.004023	134
103	-1.41932	8.094	0.994453	0.00195	0.349495	0.005967	0.005967	134
104	-1.38434	8.094	0.996419	0.001293	0.359778	0.003855	0.003855	134
105	-1.30504	8.094	0.980032	0.007698	0.377841	0.02151	0.02151	134
106	-1.3533	8.094	0.99805	0.000776	0.397346	0.002102	0.002102	134
107	-1.246	8.094	0.99005	0.003907	0.388777	0.010733	0.010733	134
108	-1.18795	8.094	0.98308	0.006744	0.39187	0.018264	0.018264	134
109	-1.21106	8.094	0.985704	0.005985	0.412675	0.015442	0.015442	134
110	-1.20796	8.094	0.979414	0.008801	0.418695	0.022253	0.022253	134
111	-1.36354	8.094	0.999538	0.000203	0.438967	0.0005	0.0005	134
112	-1.26059	8.094	0.988714	0.005034	0.440975	0.012216	0.012216	134
113	-1.31844	8.09402	0.986846	0.005658	0.424497	0.014248	0.014248	134
114	-1.31213	8.09413	0.993209	0.003103	0.453853	0.007361	0.007361	134
115	-1.22587	8.09427	0.990558	0.004399	0.461485	0.010241	0.010241	134
116	-1.17043	8.0944	0.971547	0.013352	0.455905	0.030883	0.030883	134
117	-1.09668	8.09455	0.983425	0.008129	0.482302	0.018003	0.018003	134
118	-1.12448	8.09477	0.989157	0.00527	0.480742	0.011785	0.011785	134
119	-0.97237	8.09513	0.988869	0.005505	0.489059	0.012106	0.012106	134
120	-1.01403	8.0957	0.982806	0.008354	0.477508	0.018713	0.018713	134
121	-0.979599	8.09639	0.982142	0.009191	0.505468	0.019449	0.019449	134
122	-0.88392	8.09696	0.98829	0.006119	0.516434	0.012762	0.012762	134
123	-0.854998	8.09733	0.991568	0.004482	0.527023	0.009196	0.009196	134
124	-0.752513	8.09755	0.997739	0.001232	0.543563	0.002467	0.002467	134
125	-0.511794	8.0977	0.980884	0.010372	0.532182	0.020877	0.020877	134
126	-0.454112	8.09783	0.995292	0.002673	0.564999	0.005145	0.005145	134
127	-0.455632	8.09797	0.999844	8.7e-05	0.553767	0.000171	0.000171	134
128	-0.408413	8.09808	0.995323	0.002666	0.567302	0.005118	0.005118	134
129	-0.585611	8.0981	0.978509	0.012279	0.559062	0.023534	0.023534	134
130	-0.53016	8.0981	0.996113	0.002172	0.556718	0.004259	0.004259	134
131	-0.533666	8.0981	0.987631	0.00733	0.585274	0.013564	0.013564	134
132	-0.471847	8.0981	0.979741	0.011924	0.576674	0.02223	0.02223	134
133	-0.361628	8.0981	0.994052	0.003575	0.597494	0.006531	0.006531	134
134	-0.360079	8.0981	0.967883	0.019789	0.596369	0.035289	0.035289	134
135	-0.410954	8.0981	0.98673	0.00817	0.607478	0.014591	0.014591	134
136	-0.469959	8.0981	0.983246	0.010853	0.63697	0.018433	0.018433	134
137	-0.54437	8.0981	0.971771	0.018179	0.625806	0.03108	0.03108	134
138	-0.493847	8.0981	0.97697	0.014808	0.628192	0.025373	0.025373	134
139	-0.460407	8.0981	0.961157	0.025818	0.638861	0.042823	0.042823	134
140	-0.358926	8.0981	0.951868	0.031973	0.632298	0.0531	0.0531	134
141	-0.281733	8.0981	0.951602	0.033072	0.650263	0.05343	0.05343	134
142	-0.184699	8.0981	0.968507	0.021138	0.650064	0.034791	0.034791	134
143	-0.10225	8.0981	0.964129	0.024279	0.652558	0.039653	0.039653	134
144	-0.128017	8.0981	0.94875	0.036493	0.675572	0.056692	0.056692	134
145	-0.303174	8.0981	0.918793	0.056153	0.635332	0.08989	0.08989	134
146	-0.201755	8.0981	0.940568	0.042517	0.672876	0.065831	0.065831	134
147	-0.114786	8.09816	0.935723	0.045988	0.669475	0.071246	0.071246	134
148	-0.10257	8.09838	0.949332	0.037121	0.695503	0.056199	0.056199	134
149	-0.079198	8.10193	0.935416	0.045972	0.665843	0.071681	0.071681	134
150	-0.020891	8.10358	0.925923	0.054399	0.679956	0.082273	0.082273	134
151	-0.036569	8.10502	0.935808	0.047268	0.689091	0.071342	0.071342	134
152	-0.013559	8.10656	0.910806	0.065437	0.668207	0.099195	0.099195	134
153	-0.076151	8.10823	0.911347	0.066529	0.683919	0.098659	0.098659	134
154	0.004198	8.11004	0.903422	0.071899	0.672568	0.107551	0.107551	134
155	0.123312	8.112	0.897159	0.079216	0.691059	0.114602	0.114602	134
156	0.223836	8.1141	0.89266	0.082971	0.690001	0.119695	0.119695	134
157	0.276292	8.11635	0.887003	0.085934	0.674564	0.126086	0.126086	134
158	0.288326	8.11875	0.868328	0.100512	0.662841	0.147023	0.147023	134
159	0.333078	8.12145	0.868314	0.101674	0.670422	0.147136	0.147136	134
160	0.334392	8.12661	0.869289	0.104442	0.694585	0.146144	0.146144	134
161	0.197355	8.13271	0.832475	0.128375	0.63793	0.187429	0.187429	134
162	0.190667	8.13675	0.828723	0.13069	0.632345	0.191753	0.191753	134
163	0.296797	8.1392	0.827124	0.138618	0.663217	0.193672	0.193672	134
164	0.400685	8.1407	0.82641	0.133263	0.634425	0.194601	0.194601	134
165	0.398518	8.14147	0.812154	0.149939	0.648265	0.210722	0.210722	134
166	0.503092	8.14156	0.801295	0.156426	0.630803	0.223051	0.223051	134
167	0.651229	8.14101	0.787006	0.169501	0.626302	0.239249	0.239249	134
168	0.687015	8.13978	0.779688	0.174267	0.616734	0.247633	0.247633	134
169	0.781274	8.13778	0.75466	0.195017	0.599868	0.275946	0.275946	134
170	0.861206	8.13476	0.76238	0.187263	0.600813	0.26744	0.26744	134
171	0.96226	8.13004	0.753724	0.199918	0.611847	0.277365	0.277365	134
172	1.11432	8.12328	0.745965	0.200585	0.58901	0.286292	0.286292	134
173	1.15717	8.11781	0.709561	0.229398	0.560436	0.327534	0.327534	134
174	1.21715	8.11477	0.696574	0.238877	0.548388	0.342406	0.342406	134
175	1.28612	8.11201	0.676091	0.251198	0.524322	0.36576	0.36576	134
176	1.37288	8.10941	0.674224	0.262331	0.542919	0.36811	0.36811	134
177	1.42216	8.10698	0.684512	0.250723	0.543992	0.356719	0.356719	134
178	1.43647	8.10473	0.653055	0.267941	0.504344	0.392546	0.392546	134
179	1.39811	8.10263	0.638322	0.281767	0.497288	0.409484	0.409484	134
180	1.4855	8.1007	0.638526	0.280932	0.496252	0.409521	0.409521	134
181	1.56145	8.09893	0.605966	0.304442	0.468186	0.446702	0.446702	134
182	1.65707	8.09725	0.603903	0.304946	0.464931	0.449334	0.449334	134
183	1.7848	8.09588	0.595601	0.30132	0.443787	0.459052	0.459052	134
184	1.87691	8.09257	0.567972	0.320314	0.421106	0.490736	0.490736	134
185	1.90882	8.091	0.562298	0.31981	0.410847	0.497506	0.497506	134
186	2.00653	8.091	0.542152	0.337933	0.400158	0.520744	0.520744	134
187	2.10941	8.091	0.539191	0.338336	0.395885	0.524455	0.524455	134
188	2.219	8.091	0.491434	0.364396	0.352121	0.579185	0.579185	134
189	2.21653	8.091	0.485685	0.373256	0.352479	0.586114	0.586114	134
190	2.29072	8.091	0.491616	0.360669	0.348773	0.579733	0.579733	134
191	2.35334	8.091	0.464262	0.37276	0.323027	0.611325	0.611325	134
192	2.37556	8.091	0.424491	0.402405	0.29681	0.657134	0.657134	134
193	2.39261	8.091	0.430029	0.395984	0.298761	0.651233	0.651233	134
194	2.46925	8.091	0.419676	0.399993	0.289265	0.663494	0.663494	134
195	2.51459	8.091	0.393839	0.406849	0.264341	0.693484	0.693484	134
196	2.54051	8.091	0.385156	0.410307	0.257028	0.703874	0.703874	134
197	2.56702	8.091	0.372199	0.415769	0.246493	0.719174	0.719174	134
198	2.51845	8.091	0.343559	0.430378	0.225246	0.752469	0.752469	134
199	2.60218	8.091	0.346139	0.419808	0.222237	0.749997	0.749997	134
200	2.64888	8.091	0.332036	0.432301	0.214891	0.76667	0.76667	134
201	2.597	8.091	0.302864	0.425699	0.184941	0.80067	0.80067	134
202	2.60991	8.091	0.300631	0.430822	0.185194	0.803754	0.803754	134
203	2.71538	8.091	0.294049	0.432432	0.180121	0.811842	0.811842	134
204	2.78909	8.091	0.272303	0.454197	0.16996	0.837391	0.837391	134
205	2.7825	8.09092	0.259464	0.447835	0.15691	0.852715	0.852715	134
206	2.739	8.09062	0.235565	0.45812	0.141172	0.880802	0.880802	134
207	2.81075	8.09037	0.224369	0.434241	0.125614	0.894279	0.894279	134
208	2.74997	8.09014	0.203917	0.453692	0.116214	0.91845	0.91845	134
209	2.73638	8.08986	0.201746	0.452491	0.11436	0.921547	0.921547	134
210	2.76518	8.08947	0.186734	0.450516	0.103443	0.939482	0.939482	134
211	2.79727	8.08881	0.190936	0.436401	0.102989	0.935229	0.935229	134
212	2.83479	8.08775	0.148938	0.478967	0.08382	0.984408	0.984408	134
213	2.90489	8.08645	0.153024	0.448166	0.080971	0.98031	0.98031	134
214	3.01384	8.08539	0.141755	0.459132	0.075834	0.993991	0.993991	134
215	3.0305	8.08473	0.14901	0.438268	0.076742	0.98622	0.98622	134
216	2.97459	8.08434	0.122476	0.438414	0.06119	1.01762	1.01762	134
217	2.88404	8.08407	0.100532	0.457504	0.051135	1.04374	1.04374	134
218	2.91995	8.08383	0.096069	0.458187	0.048696	1.04959	1.04959	134
219	2.94688	8.08358	0.10335	0.436409	0.050302	1.0418	1.0418	134
220	2.96887	8.08328	0.086914	0.441402	0.042016	1.06157	1.06157	134
221	2.97425	8.08323	0.059501	0.457494	0.028944	1.09414	1.09414	134
222	2.92943	8.08321	0.058308	0.42507	0.026319	1.09623	1.09623	134
223	2.89062	8.08319	0.059573	0.427993	0.027112	1.09546	1.09546	134
224	2.91357	8.08319	0.047928	0.433817	0.021839	1.10973	1.10973	134
225	2.88937	8.08319	0.039495	0.415008	0.017065	1.12027	1.12027	134
226	2.8648	8.08318	0.041197	0.413795	0.017779	1.119	1.119	134
227	2.8154	8.08318	0.037545	0.422003	0.016462	1.12397	1.12397	134
228	2.81973	8.08319	0.010753	0.409526	0.004451	1.156	1.156	134
229	2.62588	8.08319	0.019014	0.432822	0.008389	1.14707	1.14707	134
230	2.68327	8.08319	0.028967	0.39918	0.011908	1.13616	1.13616	134
231	2.75188	8.08318	0.003113	0.400752	0.001251	1.16715	1.16715	134
232	2.8464	8.08329	0.020885	0.385898	0.008231	1.14707	1.14707	134
233	2.92686	8.08367	0.018029	0.381609	0.007007	1.15114	1.15114	134
234	3.08994	8.08415	0.015627	0.363363	0.005769	1.15469	1.15469	134
235	3.15742	8.08466	0.013456	0.36834	0.005024	1.15797	1.15797	134
236	3.1827	8.08522	0.011754	0.34982	0.004161	1.1607	1.1607	134
237	3.09053	8.08583	0.010327	0.349513	0.003647	1.16311	1.16311	134
238	2.96953	8.08647	0.008992	0.357521	0.003244	1.16541	1.16541	134
239	2.96573	8.08712	0.007653	0.339754	0.00262	1.16773	1.16773	134
240	2.90071	8.08774	0.006287	0.338607	0.002142	1.17007	1.17007	134
241	2.80653	8.08855	0.004905	0.334805	0.00165	1.17244	1.17244	134
242	2.74147	8.08962	0.003567	0.320507	0.001147	1.17475	1.17475	134
243	2.70793	8.09077	0.002379	0.304722	0.000727	1.1769	1.1769	134
244	2.73167	8.09202	0.002379	0.288879	0.000689	1.17764	1.17764	134
245	2.80495	8.09336	0.002379	0.296259	0.000706	1.17838	1.17838	134
246	2.90946	8.0948	0.002379	0.271111	0.000646	1.17912	1.17912	134
247	2.92134	8.09632	0.002379	0.277088	0.000661	1.17986	1.17986	134
248	2.88891	8.09793	0.002379	0.27373	0.000653	1.1806	1.1806	134
249	2.80216	8.09963	0.002379	0.260284	0.000621	1.18134	1.18134	134
250	2.7865	8.10143	0.002379	0.244887	0.000584	1.18208	1.18208	134
251	2.75144	8.10325	0.002379	0.250407	0.000597	1.18282	1.18282	134
252	2.69326	8.1054	0.002379	0.240363	0.000573	1.18356	1.18356	134
253	2.63516	8.10781	0.002379	0.227943	0.000544	1.1843	1.1843	134
254	2.57746	8.10967	0.002379	0.233476	0.000557	1.18504	1.18504	134
255	2.59322	8.1112	0.002379	0.229165	0.000546	1.18579	1.18579	134
256	2.66244	8.11261	0.002379	0.212758	0.000507	1.18653	1.18653	134
257	2.65832	8.11395	0.002379	0.220564	0.000526	1.18727	1.18727	134
258	2.67182	8.11524	0.002379	0.212822	0.000507	1.18801	1.18801	134
259	2.59991	8.11649	0.001483	0.202696	0.000301	1.18982	1.18982	134
260	2.54939	8.11773	0.000927	0.17431	0.000162	1.19122	1.19122	134
261	2.50524	8.11901	0.000594	0.180981	0.000108	1.19236	1.19236	134
262	2.44559	8.12039	0.000401	0.177462	7.1e-05	1.19333	1.19333	134
263	2.39727	8.12211	0.000305	0.171594	5.2e-05	1.19419	1.19419	134
264	2.3532	8.12433	0.000267	0.154028	4.1e-05	1.19498	1.19498	134
265	2.29008	8.12614	0.000238	0.144865	3.4e-05	1.19575	1.19575	134
266	2.26161	8.12728	0.000216	0.152228	3.3e-05	1.19652	1.19652	134
267	2.19446	8.12835	0.000201	0.150925	3e-05	1.19728	1.19728	134
268	2.06386	8.12937	0.000169	0.136133	2.3e-05	1.19806	1.19806	134
269	2.03744	8.13034	0.00012	0.136771	1.6e-05	1.19886	1.19886	134
270	2.04117	8.13125	8e-05	0.156755	1.2e-05	1.19965	1.19965	134
271	1.95547	8.13211	7.4e-05	0.132505	1e-05	1.2004	1.2004	134
272	1.88354	8.13291	7.6e-05	0.133528	1e-05	1.20114	1.20114	134
273	1.81243	8.13366	9e-06	0.104454	1e-06	1.20197	1.20197	134
274	1.78717	8.13436	0	0.109437	0	1.20272	1.20272	134
275	1.7251	8.13497	0	0.104138	0	1.20346	1.20346	134
276	1.68344	8.1357	0	0.114282	0	1.20421	1.20421	134
277	1.65344	8.13673	2.1e-05	0.10336	2e-06	1.20492	1.20492	134
278	1.56287	8.13738	0.000508	0.089291	4.5e-05	1.20508	1.20508	134
279	1.48356	8.13776	0.001379	0.094406	0.00013	1.20477	1.20477	134
280	1.45018	8.13801	0.002644	0.081731	0.000217	1.20399	1.20399	134
281	1.4202	8.13818	0.004304	0.082059	0.000355	1.20272	1.20272	134
282	1.38159	8.1383	0.006405	0.07547	0.000486	1.20092	1.20092	134
283	1.33466	8.13838	0.008997	0.067778	0.000615	1.19852	1.19852	134
284	1.31344	8.13846	0.010347	0.071201	0.000744	1.19762	1.19762	134
285	1.25484	8.1385	0.016087	0.065942	0.001078	1.19141	1.19141	134
286	1.18546	8.1385	0.02839	0.056347	0.001646	1.17723	1.17723	134
287	1.12434	8.1385	0.029363	0.032677	0.000989	1.17678	1.17678	134
288	1.0592	8.13852	0.024753	0.034845	0.000884	1.18309	1.18309	134
289	1.00174	8.13853	0.026882	0.049043	0.001355	1.18123	1.18123	134
290	0.956835	8.13853	0.017034	0.039863	0.000691	1.19391	1.19391	134
291	0.923459	8.13853	0.048527	0.031967	0.00163	1.15637	1.15637	134
292	0.878958	8.13852	0.056674	0.053241	0.003199	1.14717	1.14717	134
293	0.84481	8.13851	0.080543	0.02075	0.001818	1.11882	1.11882	134
294	0.795898	8.1385	0.055397	0.024378	0.00143	1.15012	1.15012	134
295	0.724639	8.13847	0.064841	0.019977	0.001385	1.13932	1.13932	134
296	0.692483	8.13841	0.070636	0.018136	0.001378	1.13295	1.13295	134
297	0.662148	8.13831	0.104306	0.00049	5.7e-05	1.09257	1.09257	134
298	0.651054	8.1379	0.123252	0.011184	0.001572	1.07011	1.07011	134
299	0.644252	8.13762	0.115699	0.006027	0.000789	1.07998	1.07998	134
300	0.561167	8.13736	0.12184	0.027244	0.00378	1.07314	1.07314	134
301	0.515931	8.13704	0.151114	0.004448	0.000792	1.03799	1.03799	134
302	0.473592	8.13659	0.150835	0.01794	0.003187	1.03896	1.03896	134
303	0.414263	8.13582	0.171377	0.016988	0.003513	1.01445	1.01445	134
304	0.370211	8.13457	0.189248	0.003067	0.000716	0.993169	0.993169	134
305	0.327304	8.13303	0.195035	0.01239	0.003002	0.986678	0.986678	134
306	0.267943	8.13178	0.221252	0.015934	0.004527	0.955121	0.955121	134
307	0.23762	8.13101	0.222871	0.000967	0.000277	0.953712	0.953712	134
308	0.221549	8.13056	0.259647	0.014579	0.005113	0.90913	0.90913	134
309	0.182332	8.13024	0.253505	0.012311	0.004181	0.917227	0.917227	134
310	0.10446	8.12998	0.29158	0.014261	0.00587	0.87097	0.87097	134
311	0.04619	8.1297	0.286838	0.00142	0.000571	0.877329	0.877329	134
312	0.071885	8.12951	0.313693	0.004189	0.001915	0.844802	0.844802	134
313	0.050037	8.12934	0.331907	0.00388	0.001928	0.822877	0.822877	134
314	0.005093	8.12921	0.35784	0.00725	0.00404	0.791413	0.791413	134
315	-0.066086	8.12911	0.385411	0.00444	0.002784	0.75789	0.75789	134
316	-0.110436	8.12904	0.400412	0.002515	0.001679	0.739836	0.739836	134
317	-0.170735	8.12899	0.425302	0.005012	0.003709	0.709552	0.709552	134
318	-0.238973	8.12897	0.4276	0.008219	0.00614	0.70714	0.70714	134
319	-0.213881	8.12907	0.445051	0.001077	0.000863	0.685992	0.685992	134
320	-0.290489	8.12914	0.480589	0.00121	0.00112	0.642448	0.642448	134
321	-0.272494	8.12929	0.483953	0.008552	0.00802	0.638671	0.638671	134
322	-0.335299	8.12925	0.523546	0.002005	0.002203	0.590023	0.590023	134
323	-0.362434	8.12917	0.541277	0.007991	0.009429	0.568406	0.568406	134
324	-0.342911	8.12906	0.565917	0.002966	0.003867	0.538197	0.538197	134
325	-0.363651	8.12889	0.587819	0.000346	0.000493	0.511349	0.511349	134
326	-0.421432	8.12867	0.597053	0.006106	0.009047	0.500192	0.500192	134
327	-0.501005	8.1284	0.631522	0.002683	0.004598	0.457678	0.457678	134
328	-0.547151	8.12807	0.645256	0.000559	0.001016	0.440883	0.440883	134
329	-0.535913	8.12758	0.671737	7.3e-05	0.000149	0.408215	0.408215	134
330	-0.560393	8.12713	0.714915	0.001203	0.003016	0.354733	0.354733	134
331	-0.639869	8.12661	0.728594	0.003954	0.010615	0.337913	0.337913	134
332	-0.625709	8.12585	0.74881	0.00054	0.001609	0.31293	0.31293	134
333	-0.623053	8.12455	0.768449	7.6e-05	0.000253	0.288636	0.288636	134
334	-0.65521	8.12242	0.796124	0.002892	0.011292	0.25429	0.25429	134
335	-0.604739	8.11978	0.816863	0.000201	0.000898	0.228559	0.228559	134
336	-0.618891	8.11764	0.847827	7.8e-05	0.000437	0.190027	0.190027	134
337	-0.619688	8.11635	0.859716	0.001649	0.010103	0.175285	0.175285	134
338	-0.641872	8.11559	0.882313	0.001514	0.011351	0.147138	0.147138	134
339	-0.833773	8.11507	0.894631	0.000691	0.005863	0.131815	0.131815	134
340	-0.763995	8.11462	0.893346	0.001411	0.01182	0.133503	0.133503	134
341	-0.79283	8.11413	0.907076	0.001371	0.013385	0.116384	0.116384	134
342	-0.918314	8.1134	0.924312	2.9e-05	0.00036	0.094853	0.094853	134
343	-1.0203	8.1131	0.914953	0.000702	0.007555	0.106646	0.106646	134
344	-1.08938	8.1131	0.938052	0.000338	0.005113	0.077726	0.077726	134
345	-1.01768	8.1131	0.974069	0.000149	0.005584	0.032555	0.032555	134
346	-0.945965	8.1131	0.970475	0.000228	0.007506	0.037088	0.037088	134
347	-0.952801	8.1131	0.954403	0.000775	0.016224	0.057312	0.057312	134
348	-1.09585	8.1131	0.997185	4e-06	0.001355	0.00354	0.00354	134
349	-1.10531	8.1131	0.986973	0.000148	0.011187	0.016394	0.016394	134
350	-1.15249	8.1131	0.995357	1.2e-05	0.002637	0.005846	0.005846	134
351	-1.15156	8.1131	0.995676	1.1e-05	0.00254	0.005448	0.005448	134
352	-1.2339	8.1131	0.988689	1.6e-05	0.001371	0.014259	0.014259	134
353	-1.30861	8.1131	0.995047	8.2e-05	0.016563	0.006247	0.006247	134
354	-1.17727	8.1131	0.986254	4.6e-05	0.003277	0.01735	0.01735	134
355	-1.21381	8.1131	0.984665	7.6e-05	0.004905	0.019366	0.019366	134
356	-1.20617	8.1131	0.999301	7e-06	0.009552	0.000884	0.000884	134
357	-1.23423	8.1131	0.981622	7.9e-05	0.004209	0.023236	0.023236	134
358	-0.93501	8.1131	0.993653	1.4e-05	0.002122	0.00803	0.00803	134
359	-1.24382	8.1131	0.999066	4e-06	0.004534	0.001182	0.001182	134
360	-1.31296	8.1131	0.999498	6e-06	0.011727	0.000636	0.000636	134
361	-1.31658	8.1131	0.988401	0.000313	0.026671	0.014699	0.014699	134
362	-1.68635	8.1131	0.994289	3e-05	0.005251	0.007242	0.007242	134
363	-1.45784	8.1131	0.999562	4e-06	0.009169	0.000556	0.000556	134
364	-1.41338	8.1131	0.996763	4.3e-05	0.013278	0.004109	0.004109	134
365	-1.54342	8.1131	0.98746	0.000182	0.014342	0.01593	0.01593	134
366	-1.5777	8.1081	0.996834	1.3e-05	0.003951	0.004024	0.004024	135
367	-1.57771	8.1081	0.989528	2e-05	0.001921	0.013319	0.013319	135
368	-1.57775	8.1081	0.994852	1.4e-05	0.002726	0.006551	0.006551	135
369	-1.57781	8.1081	0.995884	1.4e-05	0.003496	0.00524	0.00524	135
370	-1.57789	8.1081	0.999259	6e-06	0.008381	0.000944	0.000944	135
371	-1.578	8.1081	0.987593	5e-06	0.000373	0.015815	0.015815	135
372	-1.57815	8.1081	0.985014	0.000197	0.012951	0.019115	0.019115	135
373	-1.57832	8.1081	0.980885	0.000201	0.010337	0.024396	0.024396	135
374	-1.57852	8.1081	0.998357	2.3e-05	0.01412	0.002098	0.002098	135
375	-1.57876	8.1081	0.982237	0.000197	0.010911	0.022696	0.022696	135
376	-1.57903	8.1081	0.989492	1e-05	0.000963	0.013434	0.013434	135
377	-1.57934	8.1081	0.982098	0.000156	0.00855	0.022901	0.022901	135
378	-1.57968	8.1081	0.995805	4.9e-05	0.011664	0.005369	0.005369	135
379	-1.58006	8.1081	0.983177	0.000206	0.012062	0.021546	0.021546	135
380	-1.58049	8.1081	0.984245	0.000161	0.010065	0.020189	0.020189	135
381	-1.58095	8.1081	0.98895	2.1e-05	0.00187	0.014168	0.014168	135
382	-1.58145	8.1081	0.999156	5e-06	0.00638	0.001082	0.001082	135
383	-1.582	8.1081	0.986993	3.4e-05	0.002567	0.016697	0.016697	135
384	-1.5826	8.1081	0.982441	0.000124	0.006913	0.022553	0.022553	135
385	-1.58324	8.1081	0.979514	0.000135	0.006469	0.026327	0.026327	135
386	-1.58393	8.1081	0.994636	3.6e-05	0.006756	0.006898	0.006898	135
387	-1.58467	8.1081	0.997256	3e-06	0.000914	0.003531	0.003531	135
388	-1.58546	8.1081	0.987455	5.3e-05	0.004153	0.01615	0.01615	135
389	-1.5863	8.10812	0.994	1e-05	0.001724	0.007729	0.007729	135
390	-1.58719	8.10825	0.982296	3.9e-05	0.002136	0.022818	0.022818	135
391	-1.58814	8.10841	0.990122	6e-05	0.005972	0.012739	0.012739	135
392	-1.58914	8.10855	0.972779	2.3e-05	0.00083	0.035125	0.035125	135
393	-1.5902	8.10872	0.999813	1e-06	0.006512	0.000242	0.000242	135
394	-1.59133	8.10895	0.999881	2e-06	0.020883	0.000154	0.000154	135
395	-1.59251	8.10934	0.998697	1.5e-05	0.011193	0.001685	0.001685	135
396	-1.59375	8.10998	0.994682	5e-05	0.009316	0.006878	0.006878	135
397	-1.59505	8.11076	0.992381	0.000103	0.013475	0.009859	0.009859	135
398	-1.59642	8.11138	0.992772	3.5e-05	0.00479	0.009359	0.009359	135
399	-1.59786	8.11177	0.981544	0.000399	0.021224	0.02391	0.02391	135
400	-1.59936	8.11199	0.987079	0.000176	0.013432	0.01675	0.01675	135
401	-1.60093	8.11216	0.996367	2.2e-05	0.00594	0.004711	0.004711	135
402	-1.60257	8.11227	0.995003	4.5e-05	0.009032	0.006486	0.006486	135
403	-1.60428	8.11238	0.995513	3.6e-05	0.007994	0.005826	0.005826	135
404	-1.60606	8.11249	0.993579	0.000113	0.01746	0.008342	0.008342	135
405	-1.60792	8.11258	0.97593	0.000464	0.018809	0.03129	0.03129	135
406	-1.60985	8.11266	0.99079	0.000118	0.012684	0.01198	0.01198	135
407	-1.61186	8.11271	0.980574	0.000139	0.006994	0.025283	0.025283	135
408	-1.61394	8.11274	0.99042	0.000287	0.029648	0.012476	0.012476	135
409	-1.6161	8.11275	0.990103	6.3e-05	0.006274	0.012895	0.012895	135
410	-1.61835	8.11274	0.990141	0.000268	0.026931	0.012853	0.012853	135
411	-1.62068	8.11271	0.986902	6e-05	0.004529	0.017086	0.017086	135
412	-1.62309	8.11268	0.982915	0.000381	0.021902	0.022299	0.022299	135
413	-1.62558	8.11241	0.996064	0.00014	0.035352	0.005141	0.005141	135
414	-1.62816	8.112	0.993983	0.000206	0.033952	0.007862	0.007862	135
415	-1.63083	8.11152	0.982887	0.00057	0.032727	0.022374	0.022374	135
416	-1.63358	8.11098	0.979217	0.000458	0.021558	0.027187	0.027187	135
417	-1.63643	8.11038	0.984696	0.000459	0.029541	0.020031	0.020031	135
418	-1.64942	8.10976	0.997766	7.9e-05	0.035486	0.002925	0.002925	135
419	-1.7169	8.10916	0.984736	0.000889	0.057355	0.020002	0.020002	135
420	-1.69338	8.1084	0.98966	0.000426	0.040786	0.013557	0.013557	135
421	-1.61572	8.10739	0.998754	5.6e-05	0.044773	0.001635	0.001635	135
422	-1.6111	8.10574	0.992464	0.000301	0.039593	0.009892	0.009892	135
423	-1.64825	8.10295	0.989497	0.000689	0.064877	0.013794	0.013794	135
424	-1.50847	8.09895	0.998756	8.5e-05	0.068245	0.001635	0.001635	135
425	-1.49025	8.09495	0.995861	0.000292	0.070359	0.005443	0.005443	135
426	-1.53242	8.09216	0.993913	0.000439	0.071663	0.008008	0.008008	135
427	-1.57459	8.09051	0.982323	0.001483	0.082408	0.023269	0.023269	135
428	-1.50385	8.0895	0.988573	0.000834	0.072144	0.01505	0.01505	135
429	-1.61031	8.08874	0.990899	0.000798	0.086836	0.011994	0.011994	135
430	-1.52461	8.08807	0.991506	0.000692	0.080801	0.0112	0.0112	135
431	-1.6306	8.08731	0.983188	0.001585	0.092693	0.022181	0.022181	135
432	-1.55618	8.086	0.995595	0.000464	0.104899	0.005815	0.005815	135
433	-1.52748	8.0853	0.996954	0.000287	0.09402	0.004023	0.004023	135
434	-1.50473	8.0853	0.993391	0.000724	0.108885	0.008734	0.008734	135
435	-1.53786	8.0853	0.985481	0.001602	0.108713	0.019199	0.019199	135
436	-1.49228	8.0853	0.997155	0.000391	0.137069	0.003764	0.003764	135
437	-1.26517	8.0853	0.992216	0.00117	0.149193	0.010304	0.010304	135
438	-1.29721	8.0853	0.996003	0.000614	0.152985	0.005295	0.005295	135
439	-1.53387	8.0853	0.979793	0.002721	0.131941	0.02678	0.02678	135
440	-1.53867	8.0853	0.984004	0.0024	0.147643	0.02121	0.02121	135
441	-1.42175	8.0853	0.980771	0.002992	0.152609	0.025511	0.025511	135
442	-1.27677	8.0853	0.996302	0.000618	0.166598	0.004909	0.004909	135
443	-1.02288	8.0853	0.996471	0.000587	0.165723	0.004687	0.004687	135
444	-0.847127	8.0853	0.98302	0.003175	0.183819	0.022566	0.022566	135
445	-0.54258	8.0853	0.998259	0.000333	0.190859	0.002314	0.002314	135
446	-0.545705	8.0853	0.991568	0.001679	0.197461	0.011218	0.011218	135
447	-0.860727	8.0853	0.992137	0.001617	0.204082	0.010468	0.010468	135
448	-0.77538	8.08532	0.988591	0.002478	0.214708	0.015196	0.015196	135
449	-0.927553	8.08541	0.993957	0.001161	0.1909	0.008053	0.008053	135
450	-1.00731	8.08553	0.996045	0.00091	0.229127	0.005274	0.005274	135
451	-0.95693	8.08565	0.990879	0.0021	0.228139	0.012169	0.012169	135
452	-0.914213	8.08579	0.998438	0.000331	0.211583	0.002085	0.002085	135
453	-0.877312	8.086	0.997968	0.000526	0.258254	0.002715	0.002715	135
454	-0.861597	8.08633	0.999265	0.000193	0.261882	0.000982	0.000982	135
455	-0.90022	8.08685	0.986365	0.003397	0.245752	0.018231	0.018231	135
456	-1.35531	8.08746	0.988374	0.003073	0.261241	0.015554	0.015554	135
457	-1.367	8.08797	0.989084	0.003101	0.280955	0.014612	0.014612	135
458	-1.46917	8.0883	0.993269	0.001967	0.290297	0.009015	0.009015	135
459	-1.49163	8.08851	0.996894	0.000889	0.285328	0.004163	0.004163	135
460	-1.36246	8.08865	0.990598	0.002654	0.279615	0.012607	0.012607	135
461	-1.45609	8.08877	0.988303	0.003551	0.300029	0.015692	0.015692	135
462	-1.6023	8.08889	0.985789	0.004563	0.316488	0.019076	0.019076	135
463	-1.59463	8.08898	0.983494	0.005189	0.309194	0.022169	0.022169	135
464	-1.62712	8.089	0.985625	0.004673	0.320391	0.019317	0.019317	135
465	-1.59153	8.089	0.992735	0.002563	0.350207	0.009768	0.009768	135
466	-1.58967	8.089	0.98882	0.003713	0.32843	0.01504	0.01504	135
467	-1.51079	8.089	0.999897	3.6e-05	0.346208	0.000139	0.000139	135
468	-1.41812	8.089	0.996625	0.001278	0.377278	0.004546	0.004546	135
469	-1.38274	8.089	0.998648	0.000486	0.358501	0.001822	0.001822	135
470	-1.30304	8.089	0.990946	0.003431	0.375526	0.012207	0.012207	135
471	-1.35091	8.089	0.998418	0.000615	0.388317	0.002134	0.002134	135
472	-1.2432	8.089	0.999496	0.000195	0.386001	0.00068	0.00068	135
473	-1.18475	8.089	0.984837	0.006068	0.394086	0.020478	0.020478	135
474	-1.20746	8.089	0.997271	0.00117	0.427621	0.003687	0.003687	135
475	-1.20396	8.089	0.989722	0.00426	0.410219	0.013896	0.013896	135
476	-1.35914	8.089	0.99527	0.002061	0.433653	0.006398	0.006398	135
477	-1.25579	8.089	0.997416	0.001127	0.434926	0.003497	0.003497	135
478	-1.31324	8.08902	0.993537	0.003009	0.462606	0.008752	0.008752	135
479	-1.30653	8.08913	0.999842	7.1e-05	0.450797	0.000215	0.000215	135
480	-1.21987	8.08926	0.994945	0.002412	0.474761	0.006853	0.006853	135
481	-1.16403	8.0894	0.995489	0.002114	0.466513	0.00612	0.00612	135
482	-1.08988	8.08955	0.991193	0.004173	0.469695	0.011953	0.011953	135
483	-1.11728	8.08977	0.999949	2.5e-05	0.486977	6.9e-05	6.9e-05	135
484	-0.96477	8.09013	0.985624	0.007352	0.504052	0.019532	0.019532	135
485	-1.00603	8.0907	0.992556	0.003853	0.513774	0.01012	0.01012	135
486	-0.971199	8.09139	0.993029	0.003566	0.50801	0.009481	0.009481	135
487	-0.87512	8.09196	0.986598	0.006917	0.50924	0.018238	0.018238	135
488	-0.845798	8.09233	0.970172	0.015679	0.509975	0.040615	0.040615	135
489	-0.742913	8.09255	0.99353	0.003465	0.532138	0.008814	0.008814	135
490	-0.501794	8.0927	0.993769	0.003496	0.55757	0.008494	0.008494	135
491	-0.443712	8.09283	0.999382	0.000342	0.553401	0.000843	0.000843	135
492	-0.444832	8.09297	0.992186	0.004311	0.54736	0.010663	0.010663	135
493	-0.397213	8.09308	0.983521	0.00927	0.553301	0.022499	0.022499	135
494	-0.574011	8.0931	0.982668	0.010014	0.567781	0.023677	0.023677	135
495	-0.51816	8.0931	0.980657	0.010927	0.55397	0.026439	0.026439	135
496	-0.521266	8.0931	0.982362	0.010303	0.573845	0.024122	0.024122	135
497	-0.459047	8.0931	0.975785	0.014878	0.599526	0.033134	0.033134	135
498	-0.348428	8.0931	0.973614	0.016409	0.605473	0.036123	0.036123	135
499	-0.346479	8.0931	0.977168	0.014058	0.601651	0.031275	0.031275	135
500	-0.396954	8.0931	0.977368	0.014247	0.615265	0.031018	0.031018	135
501	-0.455559	8.0931	0.978796	0.013325	0.615081	0.029076	0.029076	135
502	-0.52957	8.0931	0.978291	0.013661	0.615619	0.029785	0.029785	135
503	-0.478647	8.0931	0.975378	0.015931	0.631086	0.0338	0.0338	135
504	-0.444807	8.0931	0.965467	0.022422	0.626888	0.047431	0.047431	135
505	-0.342926	8.0931	0.940997	0.039468	0.629448	0.081085	0.081085	135
506	-0.265333	8.0931	0.961258	0.026451	0.656308	0.05327	0.05327	135
507	-0.167899	8.0931	0.962983	0.025449	0.662041	0.050926	0.050926	135
508	-0.08505	8.0931	0.953587	0.031314	0.643373	0.063886	0.063886	135
509	-0.110417	8.0931	0.955717	0.030759	0.663855	0.060987	0.060987	135
510	-0.285174	8.0931	0.936398	0.043511	0.640595	0.087642	0.087642	135
511	-0.183355	8.0931	0.949733	0.035509	0.670898	0.069304	0.069304	135
512	-0.095986	8.09316	0.943429	0.041093	0.685304	0.078037	0.078037	135
513	-0.08337	8.09338	0.927042	0.052002	0.660755	0.100697	0.100697	135
514	-0.059598	8.09693	0.930353	0.051441	0.687156	0.096179	0.096179	135
515	-0.000891	8.09858	0.926261	0.054517	0.684807	0.101883	0.101883	135
516	-0.016169	8.10002	0.923161	0.055938	0.672056	0.106224	0.106224	135
517	0.007241	8.10156	0.923787	0.057223	0.693609	0.105415	0.105415	135
518	-0.054951	8.10323	0.895376	0.078186	0.669121	0.14479	0.14479	135
519	0.025798	8.10505	0.897657	0.07818	0.685724	0.141709	0.141709	135
520	0.145312	8.107	0.885537	0.085771	0.663561	0.158576	0.158576	135
521	0.246236	8.1091	0.89896	0.077182	0.686694	0.140055	0.140055	135
522	0.299092	8.11135	0.857413	0.110997	0.667454	0.19775	0.19775	135
523	0.311526	8.11374	0.854443	0.113406	0.665712	0.201977	0.201977	135
524	0.356678	8.11645	0.828918	0.133208	0.645412	0.237524	0.237524	135
525	0.358392	8.12161	0.852949	0.115905	0.672289	0.204269	0.204269	135
526	0.221755	8.12771	0.833248	0.1281	0.640109	0.23176	0.23176	135
527	0.215467	8.13175	0.80436	0.155789	0.640514	0.272056	0.272056	135
528	0.321997	8.1342	0.816525	0.143594	0.639043	0.255274	0.255274	135
529	0.426285	8.1357	0.82326	0.135383	0.630619	0.246035	0.246035	135
530	0.424518	8.13646	0.796413	0.160003	0.625914	0.28356	0.28356	135
531	0.529492	8.13656	0.793028	0.161547	0.618978	0.288428	0.288428	135
532	0.678029	8.13601	0.788081	0.168578	0.626906	0.29548	0.29548	135
533	0.714215	8.13478	0.773934	0.179211	0.613527	0.315373	0.315373	135
534	0.808874	8.13278	0.742134	0.2028	0.583653	0.359927	0.359927	135
535	0.889206	8.12976	0.754589	0.196554	0.604366	0.342724	0.342724	135
536	0.99066	8.12504	0.735715	0.212597	0.591827	0.369278	0.369278	135
537	1.14312	8.11828	0.717612	0.22361	0.568244	0.394783	0.394783	135
538	1.18637	8.11281	0.711719	0.227152	0.560801	0.403235	0.403235	135
539	1.24675	8.10978	0.698441	0.235525	0.5455	0.422032	0.422032	135
540	1.31612	8.10701	0.693823	0.242032	0.548466	0.428722	0.428722	135
541	1.40328	8.10441	0.664119	0.261987	0.518012	0.470565	0.470565	135
542	1.45296	8.10199	0.649712	0.27511	0.510272	0.491009	0.491009	135
543	1.46767	8.09973	0.656779	0.265663	0.508365	0.481358	0.481358	135
544	1.42971	8.09764	0.624764	0.28663	0.477236	0.526537	0.526537	135
545	1.5175	8.09571	0.620904	0.288988	0.473321	0.532234	0.532234	135
546	1.59385	8.09393	0.589094	0.318815	0.457067	0.5772	0.5772	135
547	1.68987	8.09225	0.582142	0.316726	0.441248	0.587275	0.587275	135
548	1.81801	8.09088	0.574004	0.323508	0.435907	0.599029	0.599029	135
549	1.91051	8.08757	0.547255	0.331445	0.400635	0.636979	0.636979	135
550	1.94282	8.086	0.541039	0.342325	0.403545	0.646065	0.646065	135
551	2.04093	8.086	0.526135	0.356657	0.395997	0.667398	0.667398	135
552	2.14421	8.086	0.50878	0.361107	0.374016	0.692205	0.692205	135
553	2.2542	8.086	0.49525	0.363843	0.356994	0.711646	0.711646	135
554	2.25213	8.086	0.474461	0.375713	0.339197	0.741346	0.741346	135
555	2.32672	8.086	0.45813	0.378841	0.320295	0.764786	0.764786	135
556	2.38974	8.086	0.448449	0.392142	0.318838	0.778859	0.778859	135
557	2.41236	8.086	0.427279	0.4039	0.30133	0.809179	0.809179	135
558	2.42981	8.086	0.400962	0.420192	0.281252	0.846807	0.846807	135
559	2.50685	8.086	0.391658	0.417011	0.268477	0.860409	0.860409	135
560	2.55259	8.086	0.373267	0.435941	0.259636	0.886887	0.886887	135
561	2.5789	8.086	0.369852	0.419105	0.245985	0.892187	0.892187	135
562	2.60582	8.086	0.358521	0.42082	0.235195	0.908707	0.908707	135
563	2.55765	8.086	0.336436	0.430932	0.218489	0.940484	0.940484	135
564	2.64178	8.086	0.312692	0.450848	0.205114	0.974648	0.974648	135
565	2.68888	8.086	0.315463	0.436487	0.201151	0.971227	0.971227	135
566	2.6374	8.086	0.296997	0.456117	0.192696	0.997948	0.997948	135
567	2.65071	8.086	0.289166	0.435848	0.177302	1.00959	1.00959	135
568	2.75658	8.086	0.292026	0.427245	0.176231	1.00606	1.00606	135
569	2.83069	8.086	0.264571	0.453745	0.163235	1.04562	1.04562	135
570	2.8245	8.08592	0.236837	0.458469	0.142279	1.08562	1.08562	135
571	2.78139	8.08562	0.245792	0.452045	0.147319	1.07344	1.07344	135
572	2.85355	8.08537	0.214263	0.459567	0.125319	1.11889	1.11889	135
573	2.79317	8.08513	0.201997	0.458343	0.11602	1.13695	1.13695	135
574	2.77998	8.08486	0.196181	0.456452	0.111402	1.14584	1.14584	135
575	2.80918	8.08447	0.195278	0.459872	0.111595	1.14772	1.14772	135
576	2.84167	8.08381	0.172408	0.446707	0.09306	1.18095	1.18095	135
577	2.87959	8.08275	0.144398	0.475334	0.080221	1.22156	1.22156	135
578	2.95009	8.08145	0.156442	0.441663	0.081909	1.20499	1.20499	135
579	3.05944	8.08039	0.130353	0.458429	0.068715	1.2429	1.2429	135
580	3.0765	8.07973	0.120086	0.453359	0.061872	1.25823	1.25823	135
581	3.02099	8.07934	0.098967	0.459507	0.050471	1.2891	1.2891	135
582	2.93084	8.07906	0.093043	0.460481	0.04724	1.29825	1.29825	135
583	2.96715	8.07883	0.095199	0.438331	0.046119	1.29583	1.29583	135
584	2.99448	8.07858	0.08378	0.445742	0.040759	1.31287	1.31287	135
585	3.01687	8.07828	0.063157	0.462314	0.031167	1.34311	1.34311	135
586	3.02265	8.07823	0.065063	0.45244	0.031486	1.34108	1.34108	135
587	2.97823	8.07821	0.055331	0.451815	0.026463	1.35574	1.35574	135
588	2.93982	8.07819	0.051465	0.429189	0.023287	1.36199	1.36199	135
589	2.96317	8.07819	0.033888	0.434384	0.015237	1.38795	1.38795	135
590	2.93937	8.07818	0.049617	0.442301	0.023091	1.36606	1.36606	135
591	2.91445	8.07818	0.034463	0.421882	0.015058	1.38855	1.38855	135
592	2.86469	8.07818	0.032365	0.425038	0.014217	1.39229	1.39229	135
593	2.86866	8.07819	0.047502	0.406027	0.020249	1.37122	1.37122	135
594	2.67445	8.07819	0.022048	0.421179	0.009496	1.40859	1.40859	135
595	2.73148	8.07819	0.014682	0.409335	0.006099	1.41993	1.41993	135
596	2.79973	8.07817	0.051832	0.372001	0.020336	1.36709	1.36709	135
597	2.8939	8.07829	0.018029	0.399817	0.007341	1.41656	1.41656	135
598	2.97401	8.07867	0.015627	0.371173	0.005893	1.42076	1.42076	135
599	3.13673	8.07915	0.013456	0.373445	0.005093	1.42463	1.42463	135
600	3.20385	8.07966	0.011754	0.374065	0.004449	1.42782	1.42782	135
601	3.22878	8.08022	0.010327	0.360459	0.003761	1.43061	1.43061	135
602	3.13624	8.08083	0.008992	0.356009	0.00323	1.43328	1.43328	135
603	3.01488	8.08147	0.007653	0.362243	0.002793	1.43595	1.43595	135
604	3.01073	8.08212	0.006287	0.333783	0.002112	1.43867	1.43867	135
605	2.94535	8.08274	0.004905	0.33122	0.001633	1.44141	1.44141	135
606	2.85082	8.08356	0.003567	0.335236	0.0012	1.44408	1.44408	135
607	2.7854	8.08462	0.002379	0.324787	0.000774	1.44655	1.44655	135
608	2.7515	8.08577	0.002379	0.30521	0.000728	1.44729	1.44729	135
609	2.77488	8.08702	0.002379	0.296049	0.000706	1.44803	1.44803	135
610	2.84781	8.08836	0.002379	0.302003	0.00072	1.44877	1.44877	135
611	2.95196	8.0898	0.002379	0.280975	0.00067	1.44951	1.44951	135
612	2.96348	8.09132	0.002379	0.280746	0.000669	1.45025	1.45025	135
613	2.9307	8.09293	0.002379	0.26172	0.000624	1.45099	1.45099	135
614	2.84359	8.09464	0.002379	0.255368	0.000609	1.45173	1.45173	135
615	2.82757	8.09643	0.002379	0.268165	0.000639	1.45247	1.45247	135
616	2.79216	8.09825	0.002379	0.256643	0.000612	1.45321	1.45321	135
617	2.73361	8.1004	0.002379	0.246129	0.000587	1.45396	1.45396	135
618	2.67516	8.10281	0.002379	0.244191	0.000582	1.4547	1.4547	135
619	2.61711	8.10467	0.002379	0.208775	0.000498	1.45544	1.45544	135
620	2.63251	8.1062	0.002379	0.218996	0.000522	1.45618	1.45618	135
621	2.70137	8.10761	0.002379	0.222744	0.000531	1.45692	1.45692	135
622	2.69689	8.10895	0.002379	0.209978	0.000501	1.45766	1.45766	135
623	2.71004	8.11024	0.002379	0.209191	0.000499	1.4584	1.4584	135
624	2.63776	8.11149	0.002379	0.200167	0.000477	1.45914	1.45914	135
625	2.58689	8.11273	0.001483	0.199098	0.000296	1.46119	1.46119	135
626	2.54239	8.11401	0.000927	0.190366	0.000177	1.46275	1.46275	135
627	2.48237	8.11539	0.000594	0.157671	9.4e-05	1.46398	1.46398	135
628	2.4337	8.11711	0.000401	0.187363	7.5e-05	1.465	1.465	135
629	2.38927	8.11932	0.000305	0.168933	5.2e-05	1.46588	1.46588	135
630	2.32579	8.12114	0.000267	0.145197	3.9e-05	1.46668	1.46668	135
631	2.29697	8.12228	0.000238	0.158826	3.8e-05	1.46747	1.46747	135
632	2.22946	8.12335	0.000216	0.138408	3e-05	1.46824	1.46824	135
633	2.09851	8.12437	0.000201	0.148245	3e-05	1.46901	1.46901	135
634	2.07172	8.12534	0.000169	0.117622	2e-05	1.4698	1.4698	135
635	2.0751	8.12625	0.00012	0.126191	1.5e-05	1.47061	1.47061	135
636	1.98904	8.12711	8e-05	0.111432	9e-06	1.47141	1.47141	135
637	1.91676	8.12791	7.4e-05	0.106274	8e-06	1.47216	1.47216	135
638	1.84529	8.12866	7.6e-05	0.113456	9e-06	1.4729	1.4729	135
639	1.81967	8.12936	9e-06	0.119961	1e-06	1.47375	1.47375	135
640	1.75724	8.12997	0	0.096996	0	1.4745	1.4745	135
641	1.71522	8.1307	0	0.074939	0	1.47524	1.47524	135
642	1.68487	8.13173	0	0.098788	0	1.47599	1.47599	135
643	1.59394	8.13238	2.1e-05	0.074245	2e-06	1.4767	1.4767	135
644	1.51427	8.13276	0.000508	0.073148	3.7e-05	1.47672	1.47672	135
645	1.48054	8.13301	0.001379	0.067218	9.3e-05	1.47618	1.47618	135
646	1.4502	8.13318	0.002644	0.070412	0.000187	1.47505	1.47505	135
647	1.41123	8.1333	0.004304	0.066882	0.000289	1.47333	1.47333	135
648	1.36395	8.13339	0.006405	0.076416	0.000493	1.47096	1.47096	135
649	1.34237	8.13346	0	0.065654	0	1.48118	1.48118	135
650	1.28341	8.1335	0.0334	0.055588	0.001921	1.43243	1.43243	135
651	1.21367	8.1335	0.025397	0.054442	0.001419	1.44501	1.44501	135
652	1.15219	8.1335	0.029886	0.054367	0.001675	1.43908	1.43908	135
653	1.0867	8.13352	0.035499	0.02813	0.001035	1.43147	1.43147	135
654	1.02888	8.13353	0.024151	0.032661	0.000808	1.44904	1.44904	135
655	0.983621	8.13353	0.038624	0.048777	0.00196	1.42826	1.42826	135
656	0.949888	8.13353	0.036733	0.050833	0.001938	1.43178	1.43178	135
657	0.905029	8.13352	0.050112	0.032951	0.001738	1.4126	1.4126	135
658	0.870524	8.13351	0.051287	0.034417	0.001861	1.41156	1.41156	135
659	0.821255	8.1335	0.055653	0.03191	0.001881	1.40576	1.40576	135
660	0.749639	8.13347	0.049425	0.027228	0.001416	1.41574	1.41574	135
661	0.717126	8.13341	0.077291	0.027566	0.002309	1.37492	1.37492	135
662	0.686434	8.13331	0.070724	0.024562	0.001869	1.3854	1.3854	135
663	0.674982	8.1329	0.095562	0.039838	0.004209	1.34904	1.34904	135
664	0.667823	8.13262	0.09894	0.016578	0.00182	1.34467	1.34467	135
665	0.584382	8.13236	0.135669	0.011941	0.001874	1.2905	1.2905	135
666	0.538788	8.13204	0.130317	0.006717	0.001006	1.29914	1.29914	135
667	0.496092	8.13159	0.146024	0.001049	0.000179	1.27631	1.27631	135
668	0.436406	8.13082	0.150216	0.008659	0.001531	1.27068	1.27068	135
669	0.391996	8.12957	0.174712	0.008188	0.001733	1.23466	1.23466	135
670	0.348732	8.12803	0.168839	0.00163	0.000331	1.24406	1.24406	135
671	0.289015	8.12678	0.201672	0.016251	0.004105	1.19551	1.19551	135
672	0.258334	8.12601	0.206085	0.00875	0.002271	1.18949	1.18949	135
673	0.241906	8.12556	0.23648	0.016308	0.005051	1.14452	1.14452	135
674	0.202332	8.12524	0.242528	0.006928	0.002218	1.13602	1.13602	135
675	0.124103	8.12498	0.2607	0.002482	0.000875	1.10931	1.10931	135
676	0.065476	8.1247	0.254781	0.010992	0.003758	1.11875	1.11875	135
677	0.090814	8.12451	0.299238	0.002106	0.000899	1.05253	1.05253	135
678	0.068609	8.12434	0.279062	0.001621	0.000627	1.08337	1.08337	135
679	0.023307	8.12421	0.327234	0.005977	0.002907	1.01148	1.01148	135
680	-0.048229	8.12411	0.35384	0.003412	0.001869	0.971956	0.971956	135
681	-0.092936	8.12404	0.359304	0.005243	0.002941	0.964212	0.964212	135
682	-0.153592	8.12399	0.401637	0.009551	0.006411	0.900949	0.900949	135
683	-0.222188	8.12397	0.401376	0.003292	0.002207	0.901785	0.901785	135
684	-0.197452	8.12407	0.425036	0.006716	0.004964	0.866571	0.866571	135
685	-0.274418	8.12414	0.452681	0.003105	0.002568	0.825311	0.825311	135
686	-0.25678	8.12429	0.475831	0.004949	0.004492	0.790793	0.790793	135
687	-0.319942	8.12425	0.492683	0.000307	0.000298	0.765744	0.765744	135
688	-0.347434	8.12417	0.513114	0.005265	0.005549	0.735268	0.735268	135
689	-0.328268	8.12406	0.541262	0.005718	0.006746	0.693101	0.693101	135
690	-0.349365	8.12389	0.553221	0.000297	0.000368	0.675364	0.675364	135
691	-0.407503	8.12368	0.56621	0.000952	0.001243	0.656051	0.656051	135
692	-0.487434	8.1234	0.606586	0.003572	0.005508	0.595281	0.595281	135
693	-0.533937	8.12307	0.639762	0.003537	0.006281	0.545349	0.545349	135
694	-0.523056	8.12258	0.659724	0.008647	0.016764	0.515382	0.515382	135
695	-0.547893	8.12213	0.680072	0.001826	0.003882	0.484801	0.484801	135
696	-0.627726	8.12161	0.69538	0.003445	0.007865	0.461829	0.461829	135
697	-0.613923	8.12085	0.710066	0.002508	0.006143	0.43978	0.43978	135
698	-0.611624	8.11955	0.752474	0.000746	0.002268	0.375638	0.375638	135
699	-0.644138	8.11741	0.767008	0.000135	0.000444	0.353755	0.353755	135
700	-0.594025	8.11478	0.792292	0.004254	0.016225	0.315519	0.315519	135
701	-0.608534	8.11265	0.807632	0.000553	0.002322	0.292361	0.292361	135
702	-0.609688	8.11135	0.840625	0.000891	0.004699	0.242336	0.242336	135
703	-0.632229	8.11059	0.844616	0.002333	0.012681	0.236382	0.236382	135
704	-0.824488	8.11007	0.885146	0.000511	0.003941	0.17481	0.17481	135
705	-0.755066	8.10962	0.876207	0.000305	0.002156	0.188508	0.188508	135
706	-0.784258	8.10913	0.901733	0.000134	0.001226	0.14971	0.14971	135
707	-0.9101	8.1084	0.919062	0.001098	0.01247	0.12337	0.12337	135
708	-1.01245	8.1081	0.923171	0.001308	0.015713	0.117164	0.117164	135
709	-1.08188	8.1081	0.937439	0.00075	0.011238	0.095451	0.095451	135
710	-1.01053	8.1081	0.955734	0.000816	0.017618	0.067571	0.067571	135
711	-0.93918	8.1081	0.959468	0.000231	0.005477	0.061901	0.061901	135
712	-0.946372	8.1081	0.971736	3e-06	9.6e-05	0.043186	0.043186	135
713	-1.08977	8.1081	0.973525	0.000343	0.01262	0.040472	0.040472	135
714	-1.09959	8.1081	0.977111	7.1e-05	0.003032	0.035007	0.035007	135
715	-1.14713	8.1081	0.971901	0.000567	0.019619	0.042997	0.042997	135
716	-1.14657	8.1081	0.996249	1.4e-05	0.003814	0.005743	0.005743	135
717	-1.22926	8.1081	0.980781	2.3e-05	0.001162	0.029437	0.029437	135
718	-1.30432	8.1081	0.991782	9.6e-05	0.011632	0.012594	0.012594	135
719	-1.17334	8.1081	0.994839	2.1e-05	0.003984	0.007912	0.007912	135
720	-1.21023	8.1081	0.990084	0.000198	0.019732	0.01521	0.01521	135
721	-1.20295	8.1081	0.990627	0.000117	0.012338	0.014385	0.014385	135
722	-1.23137	8.1081	0.9989	1e-06	0.000962	0.00169	0.00169	135
723	-0.93251	8.1081	0.997025	4.3e-05	0.014439	0.00457	0.00457	135
724	-1.24167	8.1081	0.99671	4.5e-05	0.013513	0.005056	0.005056	135
725	-1.31118	8.1081	0.989382	2.2e-05	0.002024	0.016327	0.016327	135
726	-1.31516	8.1081	0.998811	6e-06	0.00532	0.001829	0.001829	135
727	-1.68528	8.1081	0.989874	3.8e-05	0.003702	0.015586	0.015586	135
728	-1.45713	8.1081	0.997498	2.1e-05	0.008309	0.003853	0.003853	135
729	-1.41302	8.1081	0.9965	6e-06	0.001726	0.005392	0.005392	135
730	-1.54342	8.1081	0.999069	6e-06	0.006163	0.001435	0.001435	135
731	-1.5777	8.1031	0.982674	8.2e-05	0.004672	0.026718	0.026718	137
732	-1.57771	8.1031	0.986647	5.9e-05	0.004383	0.020601	0.020601	137
733	-1.57775	8.1031	0.995718	1.9e-05	0.004489	0.006609	0.006609	137
734	-1.57781	8.1031	0.981383	5e-06	0.000248	0.028751	0.028751	137
735	-1.57789	8.1031	0.986605	3.8e-05	0.002826	0.020695	0.020695	137
736	-1.578	8.1031	0.994614	9.6e-05	0.017796	0.008325	0.008325	137
737	-1.57815	8.1031	0.995302	5e-06	0.001144	0.007265	0.007265	137
738	-1.57832	8.1031	0.988987	9e-06	0.000834	0.017039	0.017039	137
739	-1.57852	8.1031	0.998769	6e-06	0.004747	0.001906	0.001906	137
740	-1.57876	8.1031	0.995659	6.6e-05	0.015172	0.006723	0.006723	137
741	-1.57903	8.1031	0.992496	5.7e-05	0.007486	0.011628	0.011628	137
742	-1.57934	8.1031	0.991406	1.2e-05	0.001379	0.013323	0.013323	137
743	-1.57968	8.1031	0.984124	0.000182	0.011308	0.024623	0.024623	137
744	-1.58006	8.1031	0.990454	0.000116	0.012004	0.014813	0.014813	137
745	-1.58049	8.1031	0.988886	9e-05	0.008042	0.017255	0.017255	137
746	-1.58095	8.1031	0.984566	0.000312	0.019923	0.023972	0.023972	137
747	-1.58145	8.1031	0.969422	9.9e-05	0.003152	0.047516	0.047516	137
748	-1.582	8.1031	0.992106	3.2e-05	0.004081	0.012274	0.012274	137
749	-1.5826	8.1031	0.992737	4.7e-05	0.006413	0.011297	0.011297	137
750	-1.58324	8.1031	0.987117	7.5e-05	0.00577	0.020048	0.020048	137
751	-1.58393	8.1031	0.984567	6e-05	0.003814	0.024029	0.024029	137
752	-1.58467	8.1031	0.987666	4e-06	0.000304	0.019212	0.019212	137
753	-1.58546	8.1031	0.995654	9e-06	0.001956	0.006773	0.006773	137
754	-1.5863	8.10312	0.990421	6.8e-05	0.007042	0.014935	0.014935	137
755	-1.58719	8.10325	0.995483	8.9e-05	0.019566	0.007047	0.007047	137
756	-1.58814	8.10341	0.995204	4.9e-05	0.010093	0.007485	0.007485	137
757	-1.58914	8.10355	0.999231	1e-06	0.001391	0.001201	0.001201	137
758	-1.5902	8.10372	0.991115	9.8e-05	0.010901	0.01388	0.01388	137
759	-1.59133	8.10395	0.985683	2.7e-05	0.00188	0.022376	0.022376	137
760	-1.59251	8.10434	0.996061	4.9e-05	0.012494	0.00616	0.00616	137
761	-1.59375	8.10498	0.987798	6.8e-05	0.005505	0.019088	0.019088	137
762	-1.59505	8.10576	0.995428	2.5e-05	0.005541	0.007155	0.007155	137
763	-1.59642	8.10638	0.98427	3.7e-05	0.002291	0.024631	0.024631	137
764	-1.59786	8.10676	0.993584	0.000121	0.018723	0.010051	0.010051	137
765	-1.59936	8.10699	0.984206	0.000153	0.009555	0.024755	0.024755	137
766	-1.60093	8.10716	0.997543	5.2e-05	0.021169	0.003853	0.003853	137
767	-1.60257	8.10727	0.998011	3e-06	0.001645	0.003121	0.003121	137
768	-1.60428	8.10738	0.996562	1.2e-05	0.003521	0.005396	0.005396	137
769	-1.60606	8.10749	0.989072	0.000137	0.012435	0.01716	0.01716	137
770	-1.60792	8.10758	0.996474	4e-06	0.001255	0.005539	0.005539	137
771	-1.60985	8.10766	0.997719	1.3e-05	0.005724	0.003585	0.003585	137
772	-1.61186	8.10771	0.984757	1.1e-05	0.000724	0.023969	0.023969	137
773	-1.61394	8.10774	0.996424	5e-06	0.00129	0.005626	0.005626	137
774	-1.6161	8.10775	0.996723	6e-05	0.018244	0.005158	0.005158	137
775	-1.61835	8.10774	0.979084	0.000453	0.021189	0.032937	0.032937	137
776	-1.62068	8.10771	0.994889	8.5e-05	0.016487	0.008052	0.008052	137
777	-1.62309	8.10768	0.998645	3.3e-05	0.024516	0.002136	0.002136	137
778	-1.62558	8.10741	0.985292	0.000519	0.034744	0.023194	0.023194	137
779	-1.62816	8.107	0.993945	9.1e-05	0.015007	0.009553	0.009553	137
780	-1.63083	8.10652	0.97489	0.000868	0.033719	0.039634	0.039634	137
781	-1.63358	8.10598	0.997095	0.000119	0.040884	0.004587	0.004587	137
782	-1.63643	8.10538	0.984968	0.000478	0.031332	0.02375	0.02375	137
783	-1.64942	8.10476	0.987591	0.000419	0.033329	0.019614	0.019614	137
784	-1.7169	8.10416	0.977679	0.001099	0.048155	0.0353	0.0353	137
785	-1.69338	8.1034	0.991855	0.000392	0.047781	0.012888	0.012888	137
786	-1.61572	8.10238	0.995661	0.000279	0.063988	0.006868	0.006868	137
787	-1.6111	8.10074	0.991707	0.000395	0.047183	0.013133	0.013133	137
788	-1.64825	8.09795	0.983372	0.000783	0.046281	0.026346	0.026346	137
789	-1.50847	8.09395	0.997522	0.000166	0.066734	0.003927	0.003927	137
790	-1.49025	8.08995	0.993138	0.000348	0.050432	0.010883	0.010883	137
791	-1.53242	8.08716	0.99632	0.000249	0.067498	0.005839	0.005839	137
792	-1.57459	8.08551	0.984271	0.001139	0.071288	0.024968	0.024968	137
793	-1.50385	8.0845	0.986491	0.001117	0.081573	0.021454	0.021454	137
794	-1.61031	8.08374	0.99332	0.000548	0.08154	0.010613	0.010613	137
795	-1.52461	8.08307	0.995672	0.000399	0.091804	0.00688	0.00688	137
796	-1.6306	8.08231	0.994518	0.000528	0.095745	0.008718	0.008718	137
797	-1.55618	8.081	0.99363	0.000692	0.107975	0.010135	0.010135	137
798	-1.52748	8.0803	0.995733	0.000454	0.106036	0.006793	0.006793	137
799	-1.50473	8.0803	0.99529	0.000484	0.102254	0.007501	0.007501	137
800	-1.53786	8.0803	0.979906	0.002379	0.115996	0.032016	0.032016	137
801	-1.49228	8.0803	0.98559	0.001829	0.125106	0.022971	0.022971	137
802	-1.26517	8.0803	0.993411	0.0009	0.135688	0.010508	0.010508	137
803	-1.29721	8.0803	0.994119	0.000745	0.125995	0.009383	0.009383	137
804	-1.53387	8.0803	0.991927	0.001195	0.146802	0.012886	0.012886	137
805	-1.53867	8.0803	0.990146	0.001554	0.156149	0.015736	0.015736	137
806	-1.42175	8.0803	0.984131	0.002527	0.156712	0.025355	0.025355	137
807	-1.27677	8.0803	0.994031	0.00103	0.171442	0.009542	0.009542	137
808	-1.02288	8.0803	0.984955	0.002394	0.156746	0.02406	0.02406	137
809	-0.847127	8.0803	0.992263	0.001398	0.179334	0.012379	0.012379	137
810	-0.54258	8.0803	0.995317	0.000861	0.183047	0.007496	0.007496	137
811	-0.545705	8.0803	0.996909	0.000592	0.190809	0.004951	0.004951	137
812	-0.860727	8.0803	0.984352	0.003025	0.190289	0.025071	0.025071	137
813	-0.77538	8.08032	0.999755	5.4e-05	0.222062	0.000393	0.000393	137
814	-0.927553	8.08041	0.99816	0.000401	0.217444	0.002951	0.002951	137
815	-1.00731	8.08053	0.996419	0.000757	0.210556	0.005745	0.005745	137
816	-0.95693	8.08065	0.994286	0.001399	0.243421	0.009172	0.009172	137
817	-0.914213	8.08079	0.994075	0.001457	0.244466	0.009515	0.009515	137
818	-0.877312	8.081	0.999026	0.000252	0.258047	0.001564	0.001564	137
819	-0.861597	8.08133	0.997724	0.00056	0.245638	0.003658	0.003658	137
820	-0.90022	8.08184	0.999554	0.000108	0.2431	0.000717	0.000717	137
821	-1.35531	8.08246	0.993419	0.001728	0.260892	0.010588	0.010588	137
822	-1.367	8.08297	0.981222	0.005252	0.27443	0.030226	0.030226	137
823	-1.46917	8.0833	0.99688	0.000901	0.287835	0.005024	0.005024	137
824	-1.49163	8.08351	0.995712	0.001184	0.275008	0.006909	0.006909	137
825	-1.36246	8.08365	0.987169	0.003743	0.287984	0.020682	0.020682	137
826	-1.45609	8.08377	0.988016	0.00387	0.319028	0.019326	0.019326	137
827	-1.6023	8.08389	0.997889	0.000639	0.302151	0.003406	0.003406	137
828	-1.59463	8.08399	0.996196	0.001216	0.318342	0.006141	0.006141	137
829	-1.62712	8.084	0.994044	0.001904	0.317829	0.009617	0.009617	137
830	-1.59153	8.084	0.991293	0.002952	0.336039	0.014067	0.014067	137
831	-1.58927	8.084	0.997635	0.00081	0.341505	0.003823	0.003823	137
832	-1.50999	8.084	0.99321	0.002363	0.345602	0.01098	0.01098	137
833	-1.41692	8.084	0.998829	0.00039	0.33285	0.001894	0.001894	137
834	-1.38114	8.084	0.997604	0.000898	0.373884	0.003878	0.003878	137
835	-1.30104	8.084	0.989084	0.004167	0.377627	0.017675	0.017675	137
836	-1.34851	8.084	0.990867	0.003394	0.368198	0.014797	0.014797	137
837	-1.2404	8.084	0.99551	0.001838	0.407571	0.007278	0.007278	137
838	-1.18155	8.084	0.992838	0.002869	0.397742	0.011613	0.011613	137
839	-1.20386	8.084	0.987389	0.005195	0.406704	0.020459	0.020459	137
840	-1.19996	8.084	0.98355	0.007098	0.424399	0.026699	0.026699	137
841	-1.35474	8.084	0.986042	0.005832	0.411976	0.022665	0.022665	137
842	-1.25099	8.084	0.990661	0.004039	0.42841	0.015172	0.015172	137
843	-1.30804	8.08402	0.988382	0.005296	0.450524	0.018882	0.018882	137
844	-1.30093	8.08413	0.981393	0.008704	0.459072	0.030255	0.030255	137
845	-1.21387	8.08427	0.99165	0.003905	0.46376	0.013583	0.013583	137
846	-1.15763	8.0844	0.997074	0.001376	0.468961	0.004761	0.004761	137
847	-1.08309	8.08455	0.996723	0.001551	0.471736	0.005336	0.005336	137
848	-1.11008	8.08477	0.999857	6.6e-05	0.46109	0.000233	0.000233	137
849	-0.95717	8.08513	0.995683	0.002093	0.482889	0.007035	0.007035	137
850	-0.99803	8.0857	0.976002	0.011892	0.483642	0.039126	0.039126	137
851	-0.962799	8.08639	0.983983	0.008176	0.502303	0.026126	0.026126	137
852	-0.866321	8.08696	0.996195	0.001958	0.512622	0.00621	0.00621	137
853	-0.836598	8.08733	0.978665	0.01118	0.512824	0.034833	0.034833	137
854	-0.733313	8.08755	0.987349	0.006834	0.53337	0.020664	0.020664	137
855	-0.491794	8.0877	0.98332	0.008928	0.526311	0.027257	0.027257	137
856	-0.433312	8.08783	0.998318	0.000958	0.568391	0.00275	0.00275	137
857	-0.434032	8.08797	0.9903	0.005277	0.538683	0.015866	0.015866	137
858	-0.386013	8.08808	0.989865	0.005769	0.563426	0.016584	0.016584	137
859	-0.562411	8.0881	0.963245	0.020854	0.546527	0.060173	0.060173	137
860	-0.50616	8.0881	0.983562	0.009331	0.558351	0.026923	0.026923	137
861	-0.508866	8.0881	0.975233	0.014865	0.58533	0.040583	0.040583	137
862	-0.446247	8.0881	0.971626	0.017002	0.582199	0.046515	0.046515	137
863	-0.335228	8.0881	0.99857	0.000862	0.602209	0.002345	0.002345	137
864	-0.332879	8.0881	0.972748	0.016492	0.588679	0.044717	0.044717	137
865	-0.382954	8.0881	0.967566	0.020145	0.600969	0.053242	0.053242	137
866	-0.441159	8.0881	0.971286	0.018445	0.62393	0.047158	0.047158	137
867	-0.51477	8.0881	0.969415	0.02026	0.642156	0.050253	0.050253	137
868	-0.463447	8.0881	0.978956	0.013646	0.634794	0.034592	0.034592	137
869	-0.429207	8.0881	0.968585	0.020475	0.631268	0.051664	0.051664	137
870	-0.326926	8.0881	0.96804	0.02145	0.649712	0.052583	0.052583	137
871	-0.248933	8.0881	0.975407	0.016793	0.666053	0.040482	0.040482	137
872	-0.151099	8.0881	0.953309	0.032024	0.653846	0.076889	0.076889	137
873	-0.06785	8.0881	0.935078	0.045238	0.651568	0.106959	0.106959	137
874	-0.092817	8.0881	0.940613	0.041567	0.658361	0.097886	0.097886	137
875	-0.267174	8.0881	0.954616	0.031356	0.659542	0.074839	0.074839	137
876	-0.164955	8.0881	0.944682	0.039815	0.679937	0.09126	0.09126	137
877	-0.077186	8.08816	0.934408	0.047095	0.670896	0.10826	0.10826	137
878	-0.06417	8.08838	0.939248	0.043837	0.677741	0.100315	0.100315	137
879	-0.039998	8.09193	0.913001	0.064425	0.676099	0.14372	0.14372	137
880	0.019109	8.09358	0.896412	0.075361	0.652147	0.171201	0.171201	137
881	0.004231	8.09502	0.914687	0.06503	0.697225	0.141062	0.141062	137
882	0.028041	8.09656	0.888357	0.083306	0.662874	0.184681	0.184681	137
883	-0.033751	8.09823	0.889976	0.082445	0.666894	0.182083	0.182083	137
884	0.047398	8.10004	0.884783	0.086941	0.667639	0.190764	0.190764	137
885	0.167312	8.102	0.882042	0.091797	0.686416	0.19539	0.19539	137
886	0.268636	8.1041	0.882434	0.090583	0.679909	0.194827	0.194827	137
887	0.321892	8.10635	0.885371	0.090328	0.697673	0.190046	0.190046	137
888	0.334726	8.10875	0.86259	0.104604	0.656649	0.227916	0.227916	137
889	0.380278	8.11145	0.818229	0.140334	0.631705	0.301631	0.301631	137
890	0.382392	8.11661	0.828289	0.13197	0.636591	0.285064	0.285064	137
891	0.246155	8.12271	0.824487	0.135048	0.634403	0.291506	0.291506	137
892	0.240267	8.12675	0.815019	0.142822	0.629265	0.30737	0.30737	137
893	0.347197	8.1292	0.808916	0.150551	0.637328	0.317652	0.317652	137
894	0.451885	8.1307	0.811779	0.147812	0.637499	0.313033	0.313033	137
895	0.450518	8.13147	0.790308	0.167338	0.630677	0.348898	0.348898	137
896	0.555892	8.13157	0.771305	0.179499	0.605384	0.380685	0.380685	137
897	0.704829	8.13101	0.76928	0.181794	0.606148	0.384227	0.384227	137
898	0.741415	8.12978	0.758639	0.19234	0.604559	0.402127	0.402127	137
899	0.836474	8.12778	0.754738	0.19124	0.588499	0.408809	0.408809	137
900	0.917206	8.12476	0.731937	0.215419	0.588194	0.447014	0.447014	137
901	1.01906	8.12004	0.733854	0.216117	0.595909	0.444014	0.444014	137
902	1.17192	8.11328	0.72332	0.221663	0.579488	0.461794	0.461794	137
903	1.21557	8.10781	0.68896	0.25172	0.557566	0.519373	0.519373	137
904	1.27635	8.10478	0.680366	0.249543	0.531173	0.533961	0.533961	137
905	1.34612	8.10201	0.670535	0.25935	0.527834	0.550628	0.550628	137
906	1.43368	8.09941	0.655396	0.275077	0.523163	0.576187	0.576187	137
907	1.48376	8.09699	0.641709	0.279029	0.499747	0.599337	0.599337	137
908	1.49887	8.09473	0.624126	0.293062	0.48662	0.629029	0.629029	137
909	1.46131	8.09263	0.612032	0.304977	0.481111	0.649556	0.649556	137
910	1.5495	8.0907	0.584126	0.319938	0.449376	0.696587	0.696587	137
911	1.62625	8.08893	0.584214	0.324064	0.455337	0.696748	0.696748	137
912	1.72267	8.08725	0.572393	0.321219	0.429982	0.716875	0.716875	137
913	1.8512	8.08588	0.538218	0.350416	0.408419	0.774511	0.774511	137
914	1.94411	8.08257	0.538383	0.3504	0.408671	0.774576	0.774576	137
915	1.97682	8.081	0.522027	0.358777	0.391845	0.802376	0.802376	137
916	2.07533	8.081	0.500702	0.359694	0.360705	0.838546	0.838546	137
917	2.17901	8.081	0.480793	0.373797	0.346141	0.872368	0.872368	137
918	2.2894	8.081	0.465575	0.381365	0.332233	0.898334	0.898334	137
919	2.28773	8.081	0.454352	0.378507	0.315177	0.917603	0.917603	137
920	2.36272	8.081	0.460215	0.387524	0.330398	0.908146	0.908146	137
921	2.42614	8.081	0.4172	0.408959	0.292755	0.980947	0.980947	137
922	2.44916	8.081	0.419784	0.407973	0.295166	0.977029	0.977029	137
923	2.46701	8.081	0.391256	0.418711	0.269116	1.02552	1.02552	137
924	2.54445	8.081	0.381991	0.424882	0.262619	1.04159	1.04159	137
925	2.59059	8.081	0.378689	0.416892	0.254096	1.04761	1.04761	137
926	2.6173	8.081	0.351395	0.436691	0.236586	1.09412	1.09412	137
927	2.64462	8.081	0.356967	0.416682	0.231313	1.08519	1.08519	137
928	2.59685	8.081	0.328826	0.443503	0.217284	1.13318	1.13318	137
929	2.68138	8.081	0.303171	0.457106	0.198874	1.17701	1.17701	137
930	2.72888	8.081	0.298066	0.465014	0.197462	1.18616	1.18616	137
931	2.6778	8.081	0.284578	0.449983	0.178993	1.20948	1.20948	137
932	2.69151	8.081	0.257152	0.467215	0.161736	1.2564	1.2564	137
933	2.79778	8.081	0.257308	0.460482	0.159536	1.25669	1.25669	137
934	2.87229	8.081	0.242351	0.461044	0.147476	1.28256	1.28256	137
935	2.8665	8.08092	0.227909	0.46547	0.1374	1.30758	1.30758	137
936	2.8238	8.08062	0.221519	0.472254	0.134381	1.31898	1.31898	137
937	2.89635	8.08037	0.216991	0.448597	0.124318	1.32723	1.32723	137
938	2.83637	8.08014	0.165811	0.482613	0.095929	1.4146	1.4146	137
939	2.82358	8.07986	0.172724	0.476564	0.0995	1.4035	1.4035	137
940	2.85318	8.07947	0.172929	0.47587	0.099498	1.40376	1.40376	137
941	2.88607	8.07881	0.135007	0.489017	0.076325	1.46877	1.46877	137
942	2.92439	8.07775	0.12824	0.474523	0.069804	1.48091	1.48091	137
943	2.99529	8.07645	0.136207	0.479367	0.075589	1.46802	1.46802	137
944	3.10504	8.07539	0.113139	0.479163	0.061128	1.50788	1.50788	137
945	3.1225	8.07473	0.090602	0.483462	0.048167	1.54687	1.54687	137
946	3.06739	8.07434	0.099079	0.472953	0.052013	1.53312	1.53312	137
947	2.97764	8.07406	0.089024	0.475257	0.046444	1.55091	1.55091	137
948	3.01436	8.07383	0.082321	0.463934	0.041618	1.563	1.563	137
949	3.04208	8.07358	0.078116	0.455993	0.038639	1.57085	1.57085	137
950	3.06487	8.07328	0.066237	0.466764	0.03311	1.59178	1.59178	137
951	3.07105	8.07323	0.058706	0.446581	0.027852	1.60532	1.60532	137
952	3.02703	8.07321	0.045177	0.431793	0.02043	1.6291	1.6291	137
953	2.98902	8.07319	0.042101	0.437609	0.019234	1.63506	1.63506	137
954	3.01277	8.07319	0.056402	0.423835	0.025334	1.61135	1.61135	137
955	2.98937	8.07319	0.056749	0.418024	0.02515	1.61146	1.61146	137
956	2.96409	8.07318	0.03351	0.420652	0.014585	1.65188	1.65188	137
957	2.91397	8.07318	0.015898	0.430116	0.006949	1.68271	1.68271	137
958	2.91758	8.07319	0.016139	0.418425	0.006864	1.68303	1.68303	137
959	2.72302	8.07319	0.019044	0.406822	0.007898	1.67879	1.67879	137
960	2.7797	8.07319	0.028721	0.404811	0.011971	1.66295	1.66295	137
961	2.84759	8.07318	0.020054	0.406253	0.008314	1.67852	1.67852	137
962	2.9414	8.07329	0.015627	0.392392	0.006229	1.68683	1.68683	137
963	3.02115	8.07367	0.013456	0.373411	0.005093	1.69128	1.69128	137
964	3.18351	8.07415	0.011754	0.366301	0.004357	1.69493	1.69493	137
965	3.25028	8.07466	0.010327	0.36257	0.003783	1.69812	1.69812	137
966	3.27485	8.07522	0.008992	0.363412	0.003297	1.70114	1.70114	137
967	3.18196	8.07583	0.007653	0.371748	0.002867	1.70418	1.70418	137
968	3.06024	8.07647	0.006287	0.342523	0.002167	1.70726	1.70726	137
969	3.05573	8.07712	0.004905	0.323802	0.001596	1.71037	1.71037	137
970	2.98999	8.07774	0.003567	0.327055	0.001171	1.71341	1.71341	137
971	2.89511	8.07855	0.002379	0.312085	0.000744	1.7162	1.7162	137
972	2.82932	8.07962	0.002379	0.3007	0.000717	1.71694	1.71694	137
973	2.79508	8.08077	0.002379	0.29911	0.000713	1.71768	1.71768	137
974	2.8181	8.08202	0.002379	0.304881	0.000727	1.71842	1.71842	137
975	2.89067	8.08336	0.002379	0.30518	0.000728	1.71916	1.71916	137
976	2.99446	8.0848	0.002379	0.29951	0.000714	1.7199	1.7199	137
977	3.00563	8.08632	0.002379	0.269115	0.000642	1.72064	1.72064	137
978	2.97249	8.08793	0.002379	0.279383	0.000666	1.72138	1.72138	137
979	2.88502	8.08963	0.002379	0.258935	0.000617	1.72212	1.72212	137
980	2.86864	8.09143	0.002379	0.251807	0.0006	1.72287	1.72287	137
981	2.83287	8.09325	0.002379	0.257298	0.000614	1.72361	1.72361	137
982	2.77397	8.0954	0.002379	0.238547	0.000569	1.72435	1.72435	137
983	2.71516	8.09781	0.002379	0.236793	0.000565	1.72509	1.72509	137
984	2.65675	8.09967	0.002379	0.225523	0.000538	1.72583	1.72583	137
985	2.67179	8.1012	0.002379	0.207679	0.000495	1.72657	1.72657	137
986	2.7403	8.10261	0.002379	0.205944	0.000491	1.72731	1.72731	137
987	2.73547	8.10395	0.002379	0.222479	0.00053	1.72805	1.72805	137
988	2.74825	8.10524	0.002379	0.212964	0.000508	1.72879	1.72879	137
989	2.67562	8.10649	0.002379	0.199628	0.000476	1.72953	1.72953	137
990	2.62439	8.10773	0.002379	0.193475	0.000461	1.73027	1.73027	137
991	2.57953	8.10901	0.001483	0.185307	0.000275	1.73257	1.73257	137
992	2.51916	8.11039	0.000927	0.150165	0.000139	1.73428	1.73428	137
993	2.47013	8.11211	0.000594	0.170877	0.000102	1.73559	1.73559	137
994	2.42534	8.11432	0.000401	0.151175	6.1e-05	1.73667	1.73667	137
995	2.36151	8.11614	0.000305	0.158085	4.8e-05	1.73758	1.73758	137
996	2.33233	8.11728	0.000267	0.137037	3.7e-05	1.73839	1.73839	137
997	2.26446	8.11835	0.000238	0.137673	3.3e-05	1.73918	1.73918	137
998	2.13315	8.11937	0.000216	0.136376	2.9e-05	1.73996	1.73996	137
999	2.10601	8.12034	0.000201	0.125454	2.5e-05	1.74073	1.74073	137
1000	2.10903	8.12125	0.000169	0.134237	2.3e-05	1.74153	1.74153	137
1001	2.02261	8.12211	0.00012	0.125001	1.5e-05	1.74236	1.74236	137
1002	1.94997	8.12291	8e-05	0.11431	9e-06	1.74317	1.74317	137
1003	1.87815	8.12366	7.4e-05	0.107813	8e-06	1.74392	1.74392	137
1004	1.85217	8.12436	7.6e-05	0.109975	8e-06	1.74466	1.74466	137
1005	1.78938	8.12497	9e-06	0.099421	1e-06	1.74552	1.74552	137
1006	1.74701	8.1257	0	0.108333	0	1.74628	1.74628	137
1007	1.71629	8.12673	0	0.097169	0	1.74702	1.74702	137
1008	1.62501	8.12738	0	0.105366	0	1.74777	1.74777	137
1009	1.54499	8.12776	2.1e-05	0.092356	2e-06	1.74847	1.74847	137
1010	1.51089	8.12801	0.000508	0.074953	3.8e-05	1.74836	1.74836	137
1011	1.4802	8.12818	0.001379	0.074011	0.000102	1.74758	1.74758	137
1012	1.44088	8.1283	0.002644	0.083064	0.00022	1.74611	1.74611	137
1013	1.39324	8.12838	0.004304	0.069149	0.000299	1.74394	1.74394	137
1014	1.3713	8.12846	0	0.060253	0	1.75222	1.75222	137
1015	1.31198	8.1285	0.00012	0.052972	6e-06	1.75275	1.75275	137
1016	1.24189	8.1285	0.020655	0.055893	0.001179	1.71748	1.71748	137
1017	1.18005	8.1285	0.011667	0.046667	0.000551	1.73398	1.73398	137
1018	1.1142	8.12852	0.029481	0.051921	0.001577	1.70345	1.70345	137
1019	1.05602	8.12853	0.01719	0.060028	0.00105	1.72575	1.72575	137
1020	1.01041	8.12853	0.038513	0.049703	0.001991	1.68902	1.68902	137
1021	0.976316	8.12853	0.036386	0.039013	0.001473	1.69347	1.69347	137
1022	0.931101	8.12852	0.027896	0.032923	0.000945	1.70912	1.70912	137
1023	0.896239	8.12851	0.045923	0.035793	0.001723	1.67813	1.67813	137
1024	0.846613	8.1285	0.067667	0.041546	0.003015	1.64058	1.64058	137
1025	0.774639	8.12847	0.069883	0.026298	0.001976	1.63737	1.63737	137
1026	0.741769	8.12841	0.079449	0.022106	0.001908	1.62121	1.62121	137
1027	0.710719	8.12831	0.077161	0.028369	0.002372	1.62593	1.62593	137
1028	0.698911	8.1279	0.093902	0.005765	0.000597	1.5971	1.5971	137
1029	0.691395	8.12762	0.095727	0.023329	0.00247	1.59456	1.59456	137
1030	0.607596	8.12736	0.09485	0.034391	0.003604	1.59678	1.59678	137
1031	0.561645	8.12704	0.100974	0.007169	0.000805	1.58664	1.58664	137
1032	0.518592	8.12659	0.121547	0.022648	0.003134	1.55099	1.55099	137
1033	0.458549	8.12582	0.132544	0.004456	0.000681	1.53221	1.53221	137
1034	0.413782	8.12457	0.149967	0.007891	0.001392	1.50207	1.50207	137
1035	0.370161	8.12303	0.150212	0.015598	0.002757	1.50227	1.50227	137
1036	0.310086	8.12178	0.172122	0.007597	0.001579	1.46415	1.46415	137
1037	0.279049	8.12101	0.179563	0.009038	0.001978	1.4516	1.4516	137
1038	0.262264	8.12056	0.210909	0.008119	0.00217	1.39672	1.39672	137
1039	0.222332	8.12024	0.219858	0.017082	0.004814	1.38146	1.38146	137
1040	0.143746	8.11998	0.250799	0.000621	0.000208	1.32723	1.32723	137
1041	0.084762	8.1197	0.265875	0.006802	0.002463	1.30107	1.30107	137
1042	0.109742	8.11951	0.28337	0.002738	0.001083	1.27059	1.27059	137
1043	0.08718	8.11934	0.285071	0.002896	0.001155	1.26811	1.26811	137
1044	0.041522	8.11921	0.309447	0.004531	0.00203	1.22538	1.22538	137
1045	-0.030372	8.11911	0.335354	0.000463	0.000234	1.17991	1.17991	137
1046	-0.075436	8.11904	0.341391	0.00411	0.00213	1.16968	1.16968	137
1047	-0.136449	8.11899	0.387019	0.009731	0.006144	1.0891	1.0891	137
1048	-0.205402	8.11897	0.396603	0.000313	0.000206	1.07252	1.07252	137
1049	-0.181024	8.11907	0.406444	0.009614	0.006583	1.05547	1.05547	137
1050	-0.258347	8.11914	0.440445	0.004462	0.003512	0.995421	0.995421	137
1051	-0.241066	8.11929	0.459916	0.004905	0.004177	0.961185	0.961185	137
1052	-0.304585	8.11925	0.469606	0.008772	0.007766	0.944334	0.944334	137
1053	-0.332434	8.11917	0.495378	0.001826	0.001792	0.898822	0.898822	137
1054	-0.313625	8.11906	0.529137	0.00457	0.005135	0.839042	0.839042	137
1055	-0.33508	8.1189	0.530198	0.008608	0.009715	0.8375	0.8375	137
1056	-0.393574	8.11867	0.582792	0.007265	0.010149	0.744052	0.744052	137
1057	-0.473862	8.1184	0.569071	0.000667	0.00088	0.768843	0.768843	137
1058	-0.520723	8.11807	0.578183	0.009663	0.013244	0.752899	0.752899	137
1059	-0.510199	8.11758	0.636009	0.000852	0.001489	0.649955	0.649955	137
1060	-0.535393	8.11713	0.668279	0.003817	0.007689	0.59258	0.59258	137
1061	-0.615583	8.11661	0.68893	0.003074	0.006808	0.55592	0.55592	137
1062	-0.602137	8.11585	0.701719	0.000647	0.001522	0.533286	0.533286	137
1063	-0.600196	8.11455	0.730181	0.000704	0.001906	0.4826	0.4826	137
1064	-0.633067	8.11242	0.740768	0.003746	0.010705	0.463857	0.463857	137
1065	-0.58331	8.10978	0.797207	0.002455	0.00965	0.363018	0.363018	137
1066	-0.598177	8.10764	0.80991	0.002286	0.009741	0.34042	0.34042	137
1067	-0.599688	8.10635	0.810629	0.002301	0.00985	0.339273	0.339273	137
1068	-0.622586	8.10559	0.856917	0.002404	0.014395	0.256451	0.256451	137
1069	-0.815202	8.10507	0.853981	0.00077	0.004502	0.261821	0.261821	137
1070	-0.746138	8.10462	0.873673	0.002806	0.01941	0.226606	0.226606	137
1071	-0.775687	8.10413	0.872297	0.002113	0.014434	0.229169	0.229169	137
1072	-0.901886	8.1034	0.889024	0.000294	0.002356	0.199234	0.199234	137
1073	-1.00459	8.1031	0.89761	0.000942	0.008255	0.183895	0.183895	137
1074	-1.07438	8.1031	0.913104	0.001754	0.018426	0.156133	0.156133	137
1075	-1.00339	8.1031	0.944768	9.2e-05	0.001567	0.099281	0.099281	137
1076	-0.932394	8.1031	0.958617	1e-05	0.000224	0.074417	0.074417	137
1077	-0.939944	8.1031	0.974408	0.000428	0.016311	0.046039	0.046039	137
1078	-1.0837	8.1031	0.962655	0.000836	0.02155	0.067211	0.067211	137
1079	-1.09388	8.1031	0.960633	0.000384	0.009381	0.07088	0.07088	137
1080	-1.14177	8.1031	0.974695	1.8e-05	0.000693	0.045579	0.045579	137
1081	-1.14156	8.1031	0.989368	8e-05	0.007403	0.019158	0.019158	137
1082	-1.22462	8.1031	0.977296	0.000352	0.015173	0.040928	0.040928	137
1083	-1.30004	8.1031	0.996389	3.7e-05	0.010101	0.006512	0.006512	137
1084	-1.16941	8.1031	0.980353	0.000221	0.011024	0.035448	0.035448	137
1085	-1.20666	8.1031	0.993081	3.4e-05	0.004919	0.012489	0.012489	137
1086	-1.19974	8.1031	0.990743	6.3e-05	0.006745	0.016715	0.016715	137
1087	-1.22852	8.1031	0.984611	4.1e-05	0.00262	0.027799	0.027799	137
1088	-0.93001	8.1031	0.996501	4.8e-05	0.01372	0.006323	0.006323	137
1089	-1.23953	8.1031	0.995113	4e-05	0.008101	0.008835	0.008835	137
1090	-1.30939	8.1031	0.973628	0.000167	0.006168	0.047698	0.047698	137
1091	-1.31373	8.1031	0.9928	0.000124	0.017116	0.013028	0.013028	137
1092	-1.68421	8.1031	0.98469	0.000299	0.019219	0.027713	0.027713	137
1093	-1.45641	8.1031	0.993137	6.4e-05	0.009227	0.012428	0.012428	137
1094	-1.41267	8.1031	0.987909	0.000177	0.01446	0.021904	0.021904	137
1095	-1.54342	8.1031	0.99705	4.6e-05	0.015568	0.005346	0.005346	137
1096	-1.5777	8.0981	0.991353	2.2e-05	0.002548	0.015679	0.015679	139
1097	-1.57771	8.0981	0.987786	0.0001	0.008118	0.022154	0.022154	139
1098	-1.57775	8.0981	0.986737	1.3e-05	0.001001	0.024067	0.024067	139
1099	-1.57781	8.0981	0.99068	1.9e-05	0.002067	0.016919	0.016919	139
1100	-1.57789	8.0981	0.994998	8.1e-05	0.016179	0.009083	0.009083	139
1101	-1.578	8.0981	0.985833	0.000207	0.014375	0.025739	0.025739	139
1102	-1.57815	8.0981	0.995478	4.6e-05	0.01013	0.008219	0.008219	139
1103	-1.57832	8.0981	0.997017	9e-06	0.002981	0.005423	0.005423	139
1104	-1.57852	8.0981	0.99458	2.9e-05	0.005363	0.009859	0.009859	139
1105	-1.57876	8.0981	0.998063	2.7e-05	0.014094	0.003526	0.003526	139
1106	-1.57903	8.0981	0.984644	2.1e-05	0.001355	0.027956	0.027956	139
1107	-1.57934	8.0981	0.975538	0.00021	0.008392	0.044552	0.044552	139
1108	-1.57968	8.0981	0.991094	1e-06	0.000129	0.016228	0.016228	139
1109	-1.58006	8.0981	0.999992	0	0.005457	1.4e-05	1.4e-05	139
1110	-1.58049	8.0981	0.999973	0	0.001481	4.9e-05	4.9e-05	139
1111	-1.58095	8.0981	0.980073	0.000219	0.010768	0.036351	0.036351	139
1112	-1.58145	8.0981	0.993287	7.7e-05	0.011385	0.012252	0.012252	139
1113	-1.582	8.0981	0.992408	0.000111	0.014509	0.013861	0.013861	139
1114	-1.5826	8.0981	0.993146	5.3e-05	0.007721	0.012519	0.012519	139
1115	-1.58324	8.0981	0.983673	0.00029	0.017475	0.029833	0.029833	139
1116	-1.58393	8.0981	0.999284	9e-06	0.012382	0.001309	0.001309	139
1117	-1.58467	8.0981	0.983897	0.000191	0.01166	0.029447	0.029447	139
1118	-1.58546	8.0981	0.998473	3.7e-05	0.024064	0.002793	0.002793	139
1119	-1.5863	8.09812	0.988479	0.000186	0.015952	0.021086	0.021086	139
1120	-1.58719	8.09825	0.985891	0.000102	0.007127	0.025833	0.025833	139
1121	-1.58814	8.09841	0.986593	9.8e-05	0.0072	0.024557	0.024557	139
1122	-1.58914	8.09855	0.981987	0.00013	0.007066	0.033007	0.033007	139
1123	-1.5902	8.09872	0.994487	6.8e-05	0.012217	0.010105	0.010105	139
1124	-1.59133	8.09895	0.981715	0.000264	0.014164	0.033534	0.033534	139
1125	-1.59251	8.09934	0.980995	1.2e-05	0.00062	0.034868	0.034868	139
1126	-1.59375	8.09998	0.985593	0.000204	0.013958	0.026442	0.026442	139
1127	-1.59505	8.10076	0.990812	4.5e-05	0.004865	0.016871	0.016871	139
1128	-1.59642	8.10138	0.995607	2.9e-05	0.00651	0.00807	0.00807	139
1129	-1.59786	8.10177	0.994796	1e-05	0.001871	0.009564	0.009564	139
1130	-1.59936	8.10199	0.981975	0.000147	0.008027	0.033136	0.033136	139
1131	-1.60093	8.10216	0.987874	0.000116	0.009418	0.022302	0.022302	139
1132	-1.60257	8.10227	0.982122	8.9e-05	0.004876	0.032892	0.032892	139
1133	-1.60428	8.10238	0.99057	9.5e-05	0.009964	0.017357	0.017357	139
1134	-1.60606	8.10249	0.997727	1e-06	0.000581	0.004186	0.004186	139
1135	-1.60792	8.10258	0.997336	5.7e-05	0.02146	0.004907	0.004907	139
1136	-1.60985	8.10266	0.997968	2e-06	0.000882	0.003745	0.003745	139
1137	-1.61186	8.10271	0.99607	6e-05	0.01531	0.007244	0.007244	139
1138	-1.61394	8.10274	0.996865	1.3e-05	0.003989	0.005782	0.005782	139
1139	-1.6161	8.10275	0.983108	0.000228	0.013294	0.031167	0.031167	139
1140	-1.61835	8.10274	0.982082	0.000396	0.021721	0.033072	0.033072	139
1141	-1.62068	8.10271	0.997509	5.4e-05	0.021549	0.0046	0.0046	139
1142	-1.62309	8.10268	0.998112	3.9e-05	0.020726	0.003488	0.003488	139
1143	-1.62558	8.10241	0.998949	4e-06	0.004156	0.001942	0.001942	139
1144	-1.62816	8.102	0.998159	5.1e-05	0.027871	0.003404	0.003404	139
1145	-1.63083	8.10152	0.996785	0.000135	0.041943	0.005946	0.005946	139
1146	-1.63358	8.10098	0.976947	0.000514	0.0218	0.042653	0.042653	139
1147	-1.63643	8.10038	0.984352	0.000592	0.037225	0.028963	0.028963	139
1148	-1.64942	8.09976	0.992486	0.000204	0.026888	0.013913	0.013913	139
1149	-1.7169	8.09916	0.982971	0.000725	0.041839	0.031545	0.031545	139
1150	-1.69338	8.0984	0.997732	9.6e-05	0.042022	0.004204	0.004204	139
1151	-1.61572	8.09738	0.99092	0.000359	0.039216	0.016834	0.016834	139
1152	-1.6111	8.09574	0.994424	0.000424	0.075577	0.010342	0.010342	139
1153	-1.64825	8.09295	0.998722	4.5e-05	0.035483	0.002372	0.002372	139
1154	-1.50847	8.08895	0.999494	2.5e-05	0.049735	0.00094	0.00094	139
1155	-1.49025	8.08495	0.988853	0.000717	0.063643	0.020699	0.020699	139
1156	-1.53242	8.08216	0.981576	0.001372	0.073087	0.034226	0.034226	139
1157	-1.57459	8.08052	0.999399	5.2e-05	0.086546	0.001117	0.001117	139
1158	-1.50385	8.0795	0.983033	0.001308	0.075791	0.031544	0.031544	139
1159	-1.61031	8.07874	0.991694	0.000682	0.081427	0.015448	0.015448	139
1160	-1.52461	8.07808	0.999849	1.6e-05	0.103919	0.000281	0.000281	139
1161	-1.6306	8.07731	0.99918	7.2e-05	0.088244	0.001526	0.001526	139
1162	-1.55618	8.076	0.993136	0.000616	0.089159	0.012781	0.012781	139
1163	-1.52748	8.0753	0.99148	0.000906	0.105458	0.015871	0.015871	139
1164	-1.50473	8.0753	0.998439	0.000168	0.107322	0.00291	0.00291	139
1165	-1.53786	8.0753	0.991245	0.001097	0.124162	0.016322	0.016322	139
1166	-1.49228	8.0753	0.988592	0.001255	0.108722	0.021276	0.021276	139
1167	-1.26517	8.0753	0.981338	0.002529	0.132963	0.03482	0.03482	139
1168	-1.29721	8.0753	0.999507	6.5e-05	0.132408	0.000921	0.000921	139
1169	-1.53387	8.0753	0.999085	0.000139	0.151962	0.001709	0.001709	139
1170	-1.53867	8.0753	0.979928	0.002923	0.142725	0.037495	0.037495	139
1171	-1.42175	8.0753	0.990707	0.001499	0.15979	0.017367	0.017367	139
1172	-1.27677	8.0753	0.994851	0.000862	0.166649	0.009626	0.009626	139
1173	-1.02288	8.0753	0.997844	0.000341	0.157731	0.004033	0.004033	139
1174	-0.847127	8.0753	0.996454	0.000584	0.164166	0.006635	0.006635	139
1175	-0.54258	8.0753	0.97867	0.003783	0.173598	0.039924	0.039924	139
1176	-0.545705	8.0753	0.999917	1.6e-05	0.189366	0.000156	0.000156	139
1177	-0.860727	8.0753	0.999768	4.6e-05	0.196821	0.000434	0.000434	139
1178	-0.77538	8.07532	0.992129	0.001803	0.227233	0.01475	0.01475	139
1179	-0.927553	8.07541	0.994233	0.001263	0.217792	0.010812	0.010812	139
1180	-1.00731	8.07553	0.998938	0.000232	0.218423	0.001992	0.001992	139
1181	-0.95693	8.07565	0.991334	0.002052	0.234701	0.01626	0.01626	139
1182	-0.914213	8.07579	0.986729	0.003078	0.228889	0.024909	0.024909	139
1183	-0.877312	8.076	0.991391	0.001972	0.227111	0.016166	0.016166	139
1184	-0.861597	8.07633	0.984968	0.003735	0.244768	0.028237	0.028237	139
1185	-0.90022	8.07685	0.986951	0.003218	0.243378	0.024522	0.024522	139
1186	-1.35531	8.07746	0.99531	0.001221	0.259044	0.008816	0.008816	139
1187	-1.367	8.07797	0.996336	0.000964	0.262151	0.006891	0.006891	139
1188	-1.46917	8.0783	0.993833	0.001685	0.271475	0.011603	0.011603	139
1189	-1.49163	8.07851	0.99721	0.000765	0.273443	0.005251	0.005251	139
1190	-1.36246	8.07865	0.990153	0.002709	0.272443	0.01854	0.01854	139
1191	-1.45609	8.07877	0.983177	0.004934	0.288342	0.031689	0.031689	139
1192	-1.6023	8.07889	0.993285	0.002064	0.30533	0.012653	0.012653	139
1193	-1.59463	8.07898	0.98429	0.004775	0.299195	0.029615	0.029615	139
1194	-1.62712	8.079	0.994939	0.001715	0.337162	0.009544	0.009544	139
1195	-1.59153	8.079	0.998554	0.000491	0.339046	0.002728	0.002728	139
1196	-1.58888	8.079	0.998046	0.000704	0.359777	0.003688	0.003688	139
1197	-1.50919	8.079	0.982847	0.005803	0.332488	0.032387	0.032387	139
1198	-1.41572	8.079	0.996093	0.001446	0.368727	0.007379	0.007379	139
1199	-1.37954	8.079	0.981765	0.007022	0.378044	0.034457	0.034457	139
1200	-1.29904	8.079	0.985684	0.005495	0.378338	0.027063	0.027063	139
1201	-1.34611	8.079	0.998733	0.000501	0.394659	0.002397	0.002397	139
1202	-1.2376	8.079	0.986473	0.005212	0.380133	0.02559	0.02559	139
1203	-1.17835	8.079	0.99228	0.003129	0.402254	0.01461	0.01461	139
1204	-1.20026	8.079	0.978061	0.008856	0.394814	0.041536	0.041536	139
1205	-1.19596	8.079	0.991404	0.003606	0.415887	0.016281	0.016281	139
1206	-1.35034	8.079	0.970947	0.012286	0.410581	0.05505	0.05505	139
1207	-1.24619	8.079	0.991167	0.004037	0.452925	0.016744	0.016744	139
1208	-1.30284	8.07902	0.991084	0.004007	0.445455	0.016907	0.016907	139
1209	-1.29533	8.07913	0.990515	0.004347	0.453903	0.017994	0.017994	139
1210	-1.20787	8.07926	0.993713	0.002847	0.449936	0.011931	0.011931	139
1211	-1.15123	8.0794	0.983258	0.007939	0.466256	0.031784	0.031784	139
1212	-1.07628	8.07955	0.980823	0.009143	0.467625	0.036422	0.036422	139
1213	-1.10288	8.07977	0.9892	0.005311	0.486438	0.020519	0.020519	139
1214	-0.94957	8.08013	0.992373	0.003821	0.497239	0.014497	0.014497	139
1215	-0.99003	8.0807	0.998726	0.000632	0.49501	0.002423	0.002423	139
1216	-0.954399	8.08139	0.985688	0.007329	0.504749	0.027225	0.027225	139
1217	-0.857521	8.08196	0.993342	0.003431	0.511834	0.01267	0.01267	139
1218	-0.827398	8.08233	0.98486	0.007828	0.509236	0.028822	0.028822	139
1219	-0.723713	8.08255	0.980241	0.010536	0.522671	0.037629	0.037629	139
1220	-0.481794	8.0827	0.991301	0.004745	0.540755	0.016573	0.016573	139
1221	-0.422912	8.08283	0.977402	0.012689	0.548826	0.04307	0.04307	139
1222	-0.423232	8.08297	0.986392	0.00757	0.548735	0.025946	0.025946	139
1223	-0.374813	8.08308	0.989315	0.006043	0.559539	0.02038	0.02038	139
1224	-0.550811	8.0831	0.996596	0.001963	0.574799	0.006496	0.006496	139
1225	-0.49416	8.0831	0.982524	0.010457	0.5879	0.033359	0.033359	139
1226	-0.496466	8.0831	0.97307	0.016038	0.579514	0.051427	0.051427	139
1227	-0.433447	8.0831	0.977213	0.013485	0.578301	0.043531	0.043531	139
1228	-0.322028	8.0831	0.985323	0.008953	0.601075	0.02805	0.02805	139
1229	-0.319279	8.0831	0.978451	0.013673	0.620854	0.041199	0.041199	139
1230	-0.368954	8.0831	0.981975	0.011129	0.606264	0.034475	0.034475	139
1231	-0.426759	8.0831	0.96658	0.021871	0.632567	0.063944	0.063944	139
1232	-0.49997	8.0831	0.971275	0.018537	0.626793	0.054982	0.054982	139
1233	-0.448247	8.0831	0.969139	0.020407	0.640844	0.059094	0.059094	139
1234	-0.413607	8.0831	0.974472	0.016555	0.631933	0.048902	0.048902	139
1235	-0.310926	8.0831	0.963647	0.02435	0.645456	0.069665	0.069665	139
1236	-0.232533	8.0831	0.954734	0.030202	0.637	0.086779	0.086779	139
1237	-0.134299	8.0831	0.968516	0.021792	0.670349	0.060381	0.060381	139
1238	-0.05065	8.0831	0.93914	0.04265	0.65814	0.116764	0.116764	139
1239	-0.075217	8.0831	0.95964	0.028577	0.679483	0.077463	0.077463	139
1240	-0.249174	8.0831	0.959914	0.028895	0.691942	0.076966	0.076966	139
1241	-0.146555	8.0831	0.945224	0.039316	0.678454	0.105212	0.105212	139
1242	-0.058386	8.08316	0.930698	0.050573	0.679171	0.133166	0.133166	139
1243	-0.04497	8.08338	0.934038	0.047684	0.675213	0.126797	0.126797	139
1244	-0.020398	8.08693	0.917122	0.061097	0.67609	0.159376	0.159376	139
1245	0.039109	8.08858	0.913324	0.063977	0.674145	0.166743	0.166743	139
1246	0.024631	8.09002	0.894025	0.078862	0.665299	0.203948	0.203948	139
1247	0.048841	8.09156	0.895021	0.078573	0.669889	0.20211	0.20211	139
1248	-0.012551	8.09323	0.886201	0.087006	0.677548	0.219176	0.219176	139
1249	0.068998	8.09505	0.867631	0.095294	0.62462	0.255038	0.255038	139
1250	0.189312	8.097	0.868861	0.100897	0.668496	0.252766	0.252766	139
1251	0.291036	8.0991	0.868634	0.101595	0.67178	0.253301	0.253301	139
1252	0.344692	8.10135	0.858752	0.108432	0.659238	0.272461	0.272461	139
1253	0.357926	8.10374	0.846592	0.119004	0.656731	0.296031	0.296031	139
1254	0.403878	8.10645	0.837456	0.12553	0.646751	0.313781	0.313781	139
1255	0.406392	8.11161	0.825951	0.137824	0.654047	0.33612	0.33612	139
1256	0.270555	8.11771	0.823736	0.137016	0.640315	0.340529	0.340529	139
1257	0.265067	8.12175	0.825732	0.136406	0.646331	0.336802	0.336802	139
1258	0.372397	8.1242	0.79303	0.16125	0.617849	0.400157	0.400157	139
1259	0.477485	8.1257	0.80339	0.154043	0.62945	0.380274	0.380274	139
1260	0.476518	8.12646	0.77529	0.176309	0.608297	0.434789	0.434789	139
1261	0.582292	8.12656	0.75554	0.194719	0.601808	0.473186	0.473186	139
1262	0.731629	8.12601	0.752707	0.194944	0.593367	0.478853	0.478853	139
1263	0.768615	8.12478	0.729754	0.215318	0.581431	0.523498	0.523498	139
1264	0.864074	8.12278	0.733044	0.21056	0.578184	0.517324	0.517324	139
1265	0.945206	8.11976	0.72119	0.222701	0.576055	0.540503	0.540503	139
1266	1.04746	8.11504	0.718733	0.228196	0.583118	0.545475	0.545475	139
1267	1.20072	8.10828	0.688118	0.246795	0.544515	0.605079	0.605079	139
1268	1.24477	8.10281	0.689525	0.246181	0.546736	0.60258	0.60258	139
1269	1.30595	8.09977	0.667022	0.264597	0.530039	0.646503	0.646503	139
1270	1.37612	8.09701	0.686481	0.24963	0.546588	0.608954	0.608954	139
1271	1.46408	8.09441	0.639346	0.287163	0.509065	0.700773	0.700773	139
1272	1.51456	8.09198	0.639579	0.280725	0.498156	0.700588	0.700588	139
1273	1.53007	8.08973	0.614792	0.296217	0.472761	0.749055	0.749055	139
1274	1.49291	8.08764	0.593984	0.311064	0.455074	0.789817	0.789817	139
1275	1.5815	8.08571	0.585101	0.32779	0.462259	0.807406	0.807406	139
1276	1.65865	8.08393	0.579548	0.318614	0.439174	0.818526	0.818526	139
1277	1.75547	8.08225	0.560937	0.3381	0.431948	0.855083	0.855083	139
1278	1.88441	8.08088	0.528707	0.358251	0.401894	0.9182	0.9182	139
1279	1.97771	8.07757	0.519395	0.364975	0.394432	0.936699	0.936699	139
1280	2.01082	8.076	0.49572	0.373373	0.367035	0.983216	0.983216	139
1281	2.10973	8.076	0.47331	0.385091	0.346063	1.0273	1.0273	139
1282	2.21381	8.076	0.479093	0.383007	0.352262	1.01641	1.01641	139
1283	2.3246	8.076	0.447699	0.403385	0.326987	1.07808	1.07808	139
1284	2.32333	8.076	0.445107	0.403114	0.323358	1.08355	1.08355	139
1285	2.39872	8.076	0.422297	0.419149	0.306396	1.12852	1.12852	139
1286	2.46254	8.076	0.401714	0.422595	0.283748	1.16917	1.16917	139
1287	2.48597	8.076	0.39247	0.423451	0.273554	1.18769	1.18769	139
1288	2.50421	8.076	0.39623	0.423853	0.278158	1.18078	1.18078	139
1289	2.58205	8.076	0.366578	0.439693	0.254463	1.23924	1.23924	139
1290	2.62859	8.076	0.341604	0.432763	0.224536	1.28859	1.28859	139
1291	2.65571	8.076	0.345127	0.442549	0.233229	1.28218	1.28218	139
1292	2.68342	8.076	0.312514	0.457009	0.207745	1.34655	1.34655	139
1293	2.63605	8.076	0.313475	0.445324	0.20334	1.34518	1.34518	139
1294	2.72098	8.076	0.313851	0.465108	0.212745	1.34495	1.34495	139
1295	2.76888	8.076	0.278074	0.470818	0.181351	1.41561	1.41561	139
1296	2.7182	8.076	0.258299	0.465633	0.162157	1.45494	1.45494	139
1297	2.73231	8.076	0.250092	0.466511	0.15558	1.4716	1.4716	139
1298	2.83898	8.076	0.239477	0.470152	0.148044	1.49299	1.49299	139
1299	2.91389	8.076	0.244958	0.463161	0.150263	1.48279	1.48279	139
1300	2.9085	8.07592	0.198073	0.488075	0.120552	1.57546	1.57546	139
1301	2.86619	8.07562	0.18426	0.478228	0.108023	1.6032	1.6032	139
1302	2.93915	8.07537	0.188651	0.465249	0.108178	1.59518	1.59518	139
1303	2.87957	8.07513	0.160261	0.510336	0.097396	1.65162	1.65162	139
1304	2.86718	8.07486	0.167636	0.475004	0.095664	1.63773	1.63773	139
1305	2.89718	8.07447	0.161058	0.457029	0.087739	1.6513	1.6513	139
1306	2.93047	8.07381	0.134485	0.479538	0.074512	1.70424	1.70424	139
1307	2.96919	8.07275	0.155706	0.462821	0.085354	1.66308	1.66308	139
1308	3.04049	8.07145	0.104251	0.481258	0.056011	1.7651	1.7651	139
1309	3.15064	8.07039	0.105414	0.484403	0.05708	1.76348	1.76348	139
1310	3.1685	8.06973	0.100676	0.480039	0.053739	1.77348	1.77348	139
1311	3.11379	8.06934	0.087257	0.466538	0.0446	1.80063	1.80063	139
1312	3.02444	8.06907	0.083174	0.465127	0.042196	1.80936	1.80936	139
1313	3.06155	8.06883	0.080162	0.471466	0.041087	1.81599	1.81599	139
1314	3.08968	8.06858	0.06908	0.461026	0.034211	1.83856	1.83856	139
1315	3.11287	8.06828	0.061216	0.480756	0.031349	1.85479	1.85479	139
1316	3.11945	8.06823	0.040363	0.453568	0.019077	1.8967	1.8967	139
1317	3.07583	8.06821	0.043495	0.417253	0.018974	1.89122	1.89122	139
1318	3.03822	8.06819	0.039716	0.425288	0.017589	1.89941	1.89941	139
1319	3.06237	8.06819	0.046204	0.438894	0.021261	1.88728	1.88728	139
1320	3.03937	8.06818	0.025578	0.452685	0.011883	1.92882	1.92882	139
1321	3.01373	8.06818	0.027707	0.428974	0.012224	1.92532	1.92532	139
1322	2.96326	8.06818	0.03717	0.430014	0.016601	1.9073	1.9073	139
1323	2.96651	8.06819	0.01582	0.401075	0.006447	1.95033	1.95033	139
1324	2.7716	8.06819	0.010151	0.421503	0.004323	1.96229	1.96229	139
1325	2.82791	8.06819	0.030092	0.406643	0.012616	1.92348	1.92348	139
1326	2.89545	8.06818	0.004595	0.410446	0.001895	1.97479	1.97479	139
1327	2.9889	8.06829	0.013456	0.394436	0.00538	1.95794	1.95794	139
1328	3.06829	8.06867	0.011754	0.39555	0.004705	1.96205	1.96205	139
1329	3.2303	8.06915	0.010327	0.373755	0.0039	1.96562	1.96562	139
1330	3.29671	8.06966	0.008992	0.373347	0.003388	1.96901	1.96901	139
1331	3.32092	8.07022	0.007653	0.349774	0.002697	1.9724	1.9724	139
1332	3.22767	8.07083	0.006287	0.362563	0.002294	1.97586	1.97586	139
1333	3.1056	8.07147	0.004905	0.346272	0.001707	1.97934	1.97934	139
1334	3.10073	8.07212	0.003567	0.326349	0.001168	1.98274	1.98274	139
1335	3.03464	8.07274	0.002379	0.318652	0.00076	1.98585	1.98585	139
1336	2.93939	8.07356	0.002379	0.315816	0.000753	1.98659	1.98659	139
1337	2.87325	8.07462	0.002379	0.31239	0.000745	1.98733	1.98733	139
1338	2.83865	8.07577	0.002379	0.329366	0.000785	1.98807	1.98807	139
1339	2.86131	8.07702	0.002379	0.295175	0.000704	1.98881	1.98881	139
1340	2.93352	8.07836	0.002379	0.286297	0.000683	1.98955	1.98955	139
1341	3.03696	8.0798	0.002379	0.289732	0.000691	1.99029	1.99029	139
1342	3.04777	8.08132	0.002379	0.296846	0.000708	1.99104	1.99104	139
1343	3.01427	8.08293	0.002379	0.289064	0.000689	1.99178	1.99178	139
1344	2.92645	8.08464	0.002379	0.275553	0.000657	1.99252	1.99252	139
1345	2.90971	8.08643	0.002379	0.253371	0.000604	1.99326	1.99326	139
1346	2.87359	8.08825	0.002379	0.243886	0.000582	1.994	1.994	139
1347	2.81433	8.0904	0.002379	0.229863	0.000548	1.99474	1.99474	139
1348	2.75516	8.09281	0.002379	0.239016	0.00057	1.99548	1.99548	139
1349	2.69639	8.09467	0.002379	0.221639	0.000528	1.99622	1.99622	139
1350	2.71108	8.0962	0.002379	0.227717	0.000543	1.99696	1.99696	139
1351	2.77923	8.09761	0.002379	0.226003	0.000539	1.9977	1.9977	139
1352	2.77404	8.09895	0.002379	0.215704	0.000514	1.99844	1.99844	139
1353	2.78647	8.10024	0.002379	0.189122	0.000451	1.99918	1.99918	139
1354	2.71348	8.10149	0.002379	0.201912	0.000481	1.99992	1.99992	139
1355	2.66189	8.10273	0.002379	0.205849	0.000491	2.00067	2.00067	139
1356	2.61667	8.10401	0.001483	0.175488	0.000261	2.0032	2.0032	139
1357	2.55594	8.10539	0.000927	0.174828	0.000162	2.00506	2.00506	139
1358	2.50656	8.10711	0.000594	0.167499	0.0001	2.00647	2.00647	139
1359	2.46141	8.10933	0.000401	0.151643	6.1e-05	2.0076	2.0076	139
1360	2.39722	8.11114	0.000305	0.168073	5.1e-05	2.00854	2.00854	139
1361	2.36769	8.11228	0.000267	0.165513	4.4e-05	2.00935	2.00935	139
1362	2.29946	8.11335	0.000238	0.154875	3.7e-05	2.01016	2.01016	139
1363	2.16779	8.11437	0.000216	0.134123	2.9e-05	2.01094	2.01094	139
1364	2.1403	8.11534	0.000201	0.137874	2.8e-05	2.01171	2.01171	139
1365	2.14296	8.11625	0.000169	0.14039	2.4e-05	2.01252	2.01252	139
1366	2.05618	8.11711	0.00012	0.126595	1.5e-05	2.01336	2.01336	139
1367	1.98319	8.11791	8e-05	0.124262	1e-05	2.01419	2.01419	139
1368	1.91101	8.11866	7.4e-05	0.132641	1e-05	2.01494	2.01494	139
1369	1.88467	8.11936	7.6e-05	0.111744	9e-06	2.01568	2.01568	139
1370	1.82152	8.11997	9e-06	0.099359	1e-06	2.01656	2.01656	139
1371	1.77879	8.1207	0	0.084394	0	2.01732	2.01732	139
1372	1.74772	8.12173	0	0.08992	0	2.01806	2.01806	139
1373	1.65608	8.12238	0	0.09802	0	2.0188	2.0188	139
1374	1.5757	8.12276	2.1e-05	0.093352	2e-06	2.0195	2.0195	139
1375	1.54125	8.12301	0.000508	0.084169	4.3e-05	2.01926	2.01926	139
1376	1.5102	8.12318	0.001379	0.067854	9.4e-05	2.01824	2.01824	139
1377	1.47052	8.1233	0.002644	0.077147	0.000204	2.01643	2.01643	139
1378	1.42252	8.12339	0.004304	0.067733	0.000293	2.01381	2.01381	139
1379	1.40023	8.12346	0	0.062646	0	2.02326	2.02326	139
1380	1.34055	8.1235	0.000689	0.066532	4.6e-05	2.02261	2.02261	139
1381	1.2701	8.1235	0.001342	0.0616	8.3e-05	2.02203	2.02203	139
1382	1.20791	8.1235	0.00925	0.051686	0.000483	2.00675	2.00675	139
1383	1.1417	8.12352	0.022043	0.052107	0.001174	1.98156	1.98156	139
1384	1.08317	8.12353	0.031893	0.048964	0.001613	1.96233	1.96233	139
1385	1.03719	8.12353	0.03842	0.042872	0.001713	1.94981	1.94981	139
1386	1.00274	8.12353	0.027321	0.051955	0.001459	1.97304	1.97304	139
1387	0.957172	8.12352	0.041226	0.050404	0.002167	1.94554	1.94554	139
1388	0.921953	8.12351	0.039288	0.019515	0.000798	1.95019	1.95019	139
1389	0.87197	8.1235	0.049725	0.032682	0.00171	1.92971	1.92971	139
1390	0.799639	8.12347	0.062154	0.029801	0.001975	1.90516	1.90516	139
1391	0.766412	8.12341	0.056032	0.032657	0.001938	1.9183	1.9183	139
1392	0.735005	8.12331	0.084435	0.00423	0.00039	1.86126	1.86126	139
1393	0.72284	8.1229	0.104136	0.029543	0.003434	1.82188	1.82188	139
1394	0.714966	8.12262	0.093088	0.005164	0.00053	1.84502	1.84502	139
1395	0.63081	8.12236	0.114174	0.009183	0.001184	1.80278	1.80278	139
1396	0.584503	8.12204	0.131569	0.020294	0.003075	1.76802	1.76802	139
1397	0.541092	8.12159	0.118014	0.025404	0.003399	1.79627	1.79627	139
1398	0.480691	8.12082	0.133288	0.011721	0.001803	1.76581	1.76581	139
1399	0.435568	8.11957	0.169204	0.011912	0.002426	1.69325	1.69325	139
1400	0.391589	8.11803	0.164046	0.000366	7.2e-05	1.70439	1.70439	139
1401	0.331157	8.11678	0.179517	0.007122	0.001558	1.67345	1.67345	139
1402	0.299763	8.11601	0.193173	0.007258	0.001738	1.6462	1.6462	139
1403	0.282621	8.11556	0.203892	0.017431	0.004464	1.62492	1.62492	139
1404	0.242332	8.11524	0.219765	0.006898	0.001943	1.5931	1.5931	139
1405	0.163388	8.11498	0.24093	0.000989	0.000314	1.55045	1.55045	139
1406	0.104048	8.1147	0.257179	0.00336	0.001163	1.51781	1.51781	139
1407	0.128671	8.11451	0.263304	0.003545	0.001267	1.50584	1.50584	139
1408	0.105752	8.11434	0.287193	0.002689	0.001083	1.45754	1.45754	139
1409	0.059736	8.11421	0.306682	0.000912	0.000403	1.41821	1.41821	139
1410	-0.012515	8.11411	0.33179	0.005921	0.00294	1.36734	1.36734	139
1411	-0.057936	8.11404	0.372145	0.001278	0.000757	1.28523	1.28523	139
1412	-0.119306	8.11399	0.374645	0.006826	0.004089	1.28058	1.28058	139
1413	-0.188616	8.11397	0.380304	0.001054	0.000647	1.26945	1.26945	139
1414	-0.164595	8.11407	0.411299	0.004014	0.002805	1.20639	1.20639	139
1415	-0.242275	8.11414	0.437225	0.002526	0.001963	1.15368	1.15368	139
1416	-0.225351	8.11429	0.458157	0.005694	0.004815	1.11118	1.11118	139
1417	-0.289227	8.11425	0.478064	0.009634	0.008824	1.07074	1.07074	139
1418	-0.317434	8.11417	0.493908	0.003708	0.003619	1.03861	1.03861	139
1419	-0.298982	8.11406	0.509873	0.004401	0.004578	1.00621	1.00621	139
1420	-0.320794	8.11389	0.528529	0.003328	0.003731	0.968262	0.968262	139
1421	-0.379646	8.11368	0.56314	0.000107	0.000137	0.897505	0.897505	139
1422	-0.460291	8.1134	0.592507	0.004868	0.007079	0.837474	0.837474	139
1423	-0.507509	8.11307	0.591999	0.001723	0.002501	0.838823	0.838823	139
1424	-0.497342	8.11258	0.627382	0.005849	0.009848	0.766353	0.766353	139
1425	-0.522893	8.11213	0.649606	0.001169	0.002168	0.720907	0.720907	139
1426	-0.603441	8.11161	0.677431	0.001633	0.00343	0.663899	0.663899	139
1427	-0.590351	8.11085	0.69506	0.00194	0.004422	0.62784	0.62784	139
1428	-0.588767	8.10955	0.735592	0.001341	0.003732	0.544586	0.544586	139
1429	-0.621995	8.10741	0.751265	0.004256	0.012854	0.51249	0.51249	139
1430	-0.572596	8.10478	0.768466	0.003522	0.011691	0.477222	0.477222	139
1431	-0.58782	8.10265	0.779871	0.003235	0.011462	0.453878	0.453878	139
1432	-0.589688	8.10135	0.80395	0.000346	0.001418	0.404375	0.404375	139
1433	-0.612943	8.10059	0.839533	0.003998	0.020917	0.3311	0.3311	139
1434	-0.805916	8.10007	0.847898	0.001886	0.010515	0.313954	0.313954	139
1435	-0.737209	8.09962	0.862236	0.000368	0.002304	0.28446	0.28446	139
1436	-0.767115	8.09913	0.890537	0.000938	0.007632	0.226105	0.226105	139
1437	-0.893671	8.0984	0.891115	5.6e-05	0.000461	0.224992	0.224992	139
1438	-0.996731	8.0981	0.905967	0.001119	0.01078	0.194373	0.194373	139
1439	-1.06688	8.0981	0.921396	0.000652	0.007647	0.162537	0.162537	139
1440	-0.996246	8.0981	0.949818	0.000264	0.004989	0.103804	0.103804	139
1441	-0.925608	8.0981	0.946231	0.000628	0.011046	0.111263	0.111263	139
1442	-0.933515	8.0981	0.962712	4.3e-05	0.001105	0.077188	0.077188	139
1443	-1.07763	8.0981	0.959596	0.000462	0.010984	0.083668	0.083668	139
1444	-1.08816	8.0981	0.985576	6.7e-05	0.004597	0.02988	0.02988	139
1445	-1.13642	8.0981	0.960899	0.000129	0.003162	0.081028	0.081028	139
1446	-1.13657	8.0981	0.985442	2e-06	0.000118	0.03018	0.03018	139
1447	-1.21997	8.0981	0.997814	2e-06	0.001102	0.004534	0.004534	139
1448	-1.29575	8.0981	0.98173	0.000155	0.008325	0.037901	0.037901	139
1449	-1.16548	8.0981	0.995208	4.6e-05	0.009599	0.009944	0.009944	139
1450	-1.20309	8.0981	0.987457	3.2e-05	0.002517	0.026039	0.026039	139
1451	-1.19652	8.0981	0.980821	3.4e-05	0.001742	0.03983	0.03983	139
1452	-1.22566	8.0981	0.993153	8.3e-05	0.012035	0.014225	0.014225	139
1453	-0.92751	8.0981	0.99635	3.3e-05	0.009042	0.007586	0.007586	139
1454	-1.23739	8.0981	0.999444	5e-06	0.008979	0.001157	0.001157	139
1455	-1.30761	8.0981	0.998876	1.3e-05	0.011539	0.002338	0.002338	139
1456	-1.3123	8.0981	0.988612	8.1e-05	0.007048	0.023692	0.023692	139
1457	-1.68314	8.0981	0.984795	3.6e-05	0.00235	0.031645	0.031645	139
1458	-1.4557	8.0981	0.996655	4e-05	0.011831	0.006963	0.006963	139
1459	-1.41231	8.0981	0.986552	2.6e-05	0.001937	0.028008	0.028008	139
1460	-1.54342	8.0981	0.997944	1.6e-05	0.007537	0.004283	0.004283	139
1461	-1.5777	8.0931	0.9977	2.2e-05	0.009332	0.004793	0.004793	141
1462	-1.57771	8.0931	0.978088	7e-05	0.003106	0.045685	0.045685	141
1463	-1.57775	8.0931	0.986999	4.4e-05	0.003317	0.027116	0.027116	141
1464	-1.57781	8.0931	0.988122	4.2e-05	0.003534	0.024783	0.024783	141
1465	-1.57789	8.0931	0.997528	2.7e-05	0.010946	0.00516	0.00516	141
1466	-1.578	8.0931	0.980904	0.000277	0.014237	0.039869	0.039869	141
1467	-1.57815	8.0931	0.996103	9.7e-05	0.024761	0.008138	0.008138	141
1468	-1.57832	8.0931	0.994359	0	4.8e-05	0.011786	0.011786	141
1469	-1.57852	8.0931	0.987042	1.7e-05	0.001292	0.027084	0.027084	141
1470	-1.57876	8.0931	0.988026	0.000105	0.008678	0.025036	0.025036	141
1471	-1.57903	8.0931	0.996158	2.8e-05	0.007327	0.008037	0.008037	141
1472	-1.57934	8.0931	0.999365	1.3e-05	0.021249	0.001328	0.001328	141
1473	-1.57968	8.0931	0.990767	8.2e-05	0.008747	0.019325	0.019325	141
1474	-1.58006	8.0931	0.993287	6.8e-05	0.009994	0.014055	0.014055	141
1475	-1.58049	8.0931	0.995456	3.4e-05	0.0075	0.009517	0.009517	141
1476	-1.58095	8.0931	0.981124	0.00026	0.013529	0.03955	0.03955	141
1477	-1.58145	8.0931	0.988362	0.000133	0.011257	0.024394	0.024394	141
1478	-1.582	8.0931	0.98859	4.8e-05	0.00419	0.023924	0.023924	141
1479	-1.5826	8.0931	0.998731	1.1e-05	0.008824	0.002661	0.002661	141
1480	-1.58324	8.0931	0.985975	0.000205	0.014386	0.029428	0.029428	141
1481	-1.58393	8.0931	0.997299	2e-05	0.007462	0.00567	0.00567	141
1482	-1.58467	8.0931	0.995743	8.2e-05	0.019188	0.008939	0.008939	141
1483	-1.58546	8.0931	0.993917	7.9e-05	0.012974	0.012777	0.012777	141
1484	-1.5863	8.09312	0.984828	4.1e-05	0.002666	0.031879	0.031879	141
1485	-1.58719	8.09325	0.9765	0.000147	0.006119	0.049397	0.049397	141
1486	-1.58814	8.09341	0.973484	0.000201	0.007374	0.055755	0.055755	141
1487	-1.58914	8.09355	0.979772	1.4e-05	0.000679	0.042548	0.042548	141
1488	-1.5902	8.09372	0.980024	0.000161	0.007898	0.042032	0.042032	141
1489	-1.59133	8.09395	0.991201	4.4e-05	0.004974	0.018522	0.018522	141
1490	-1.59251	8.09434	0.999359	2e-06	0.002999	0.001349	0.001349	141
1491	-1.59375	8.09498	0.984753	0.000198	0.012764	0.032116	0.032116	141
1492	-1.59505	8.09576	0.992007	9.2e-05	0.011365	0.016843	0.016843	141
1493	-1.59642	8.09638	0.990072	0.000108	0.010786	0.020927	0.020927	141
1494	-1.59786	8.09676	0.999723	0	0.000845	0.000584	0.000584	141
1495	-1.59936	8.09699	0.981597	6.8e-05	0.003637	0.038819	0.038819	141
1496	-1.60093	8.09716	0.996821	2.3e-05	0.00709	0.006707	0.006707	141
1497	-1.60257	8.09727	0.98876	0.000116	0.010217	0.023726	0.023726	141
1498	-1.60428	8.09738	0.987238	6.9e-05	0.005341	0.026948	0.026948	141
1499	-1.60606	8.09749	0.990331	1.5e-05	0.001487	0.020425	0.020425	141
1500	-1.60792	8.09758	0.985698	0.000161	0.011112	0.030222	0.030222	141
1501	-1.60985	8.09766	0.998032	2.6e-05	0.013223	0.004161	0.004161	141
1502	-1.61186	8.09771	0.983613	9e-05	0.005381	0.034652	0.034652	141
1503	-1.61394	8.09774	0.988091	8e-05	0.006606	0.025191	0.025191	141
1504	-1.6161	8.09775	0.986466	0.000372	0.027113	0.028639	0.028639	141
1505	-1.61835	8.09774	0.996499	4.2e-05	0.012059	0.00741	0.00741	141
1506	-1.62068	8.09771	0.982821	0.000254	0.014541	0.036378	0.036378	141
1507	-1.62309	8.09768	0.985727	0.000357	0.024647	0.030235	0.030235	141
1508	-1.62558	8.09741	0.996825	4.9e-05	0.015469	0.006728	0.006728	141
1509	-1.62816	8.097	0.978571	0.000282	0.012885	0.045425	0.045425	141
1510	-1.63083	8.09652	0.99632	0.000143	0.038645	0.007804	0.007804	141
1511	-1.63358	8.09598	0.984575	0.000307	0.019571	0.03272	0.03272	141
1512	-1.63643	8.09538	0.996061	0.000123	0.031098	0.00836	0.00836	141
1513	-1.64942	8.09476	0.994199	0.000139	0.023741	0.012315	0.012315	141
1514	-1.7169	8.09416	0.991405	0.000231	0.026598	0.018251	0.018251	141
1515	-1.69338	8.0934	0.987999	0.000363	0.029902	0.025493	0.025493	141
1516	-1.61572	8.09239	0.990595	0.000376	0.039601	0.019985	0.019985	141
1517	-1.6111	8.09074	0.994906	0.000315	0.061621	0.010827	0.010827	141
1518	-1.64825	8.08795	0.974179	0.001664	0.062787	0.054907	0.054907	141
1519	-1.50847	8.08395	0.991404	0.000541	0.062398	0.018285	0.018285	141
1520	-1.49025	8.07995	0.98997	0.000655	0.064682	0.021344	0.021344	141
1521	-1.53242	8.07716	0.992524	0.000479	0.063622	0.015915	0.015915	141
1522	-1.57459	8.07551	0.985722	0.001204	0.083133	0.030405	0.030405	141
1523	-1.50385	8.0745	0.995396	0.000397	0.08576	0.009808	0.009808	141
1524	-1.61031	8.07374	0.988521	0.00093	0.080094	0.024462	0.024462	141
1525	-1.52461	8.07307	0.993893	0.000446	0.072562	0.013017	0.013017	141
1526	-1.6306	8.07231	0.994756	0.00048	0.091006	0.011182	0.011182	141
1527	-1.55618	8.071	0.995645	0.000381	0.087128	0.00929	0.00929	141
1528	-1.52748	8.0703	0.999906	9e-06	0.097403	0.000202	0.000202	141
1529	-1.50473	8.0703	0.998011	0.000196	0.098205	0.004246	0.004246	141
1530	-1.53786	8.0703	0.991418	0.000989	0.114262	0.018326	0.018326	141
1531	-1.49228	8.0703	0.988311	0.00135	0.11416	0.024969	0.024969	141
1532	-1.26517	8.0703	0.972303	0.003549	0.124591	0.059186	0.059186	141
1533	-1.29721	8.0703	0.99689	0.000403	0.129217	0.006648	0.006648	141
1534	-1.53387	8.0703	0.99189	0.001307	0.159904	0.017342	0.017342	141
1535	-1.53867	8.0703	0.989946	0.001456	0.143381	0.021507	0.021507	141
1536	-1.42175	8.0703	0.989781	0.001655	0.160335	0.021867	0.021867	141
1537	-1.27677	8.0703	0.998678	0.000196	0.148321	0.002829	0.002829	141
1538	-1.02288	8.0703	0.990692	0.00154	0.163914	0.019931	0.019931	141
1539	-0.847127	8.0703	0.99574	0.000771	0.180177	0.009126	0.009126	141
1540	-0.54258	8.0703	0.973297	0.004825	0.175879	0.05722	0.05722	141
1541	-0.545705	8.0703	0.993282	0.001306	0.193038	0.014401	0.014401	141
1542	-0.860727	8.0703	0.989057	0.002308	0.20863	0.023464	0.023464	141
1543	-0.77538	8.07032	0.979982	0.004101	0.200782	0.04294	0.04294	141
1544	-0.927553	8.07041	0.989487	0.002264	0.21305	0.022558	0.022558	141
1545	-1.00731	8.07053	0.995551	0.001005	0.224965	0.009549	0.009549	141
1546	-0.95693	8.07065	0.978443	0.00449	0.203818	0.046288	0.046288	141
1547	-0.914213	8.07079	0.98881	0.002665	0.235528	0.024035	0.024035	141
1548	-0.877312	8.071	0.985868	0.003231	0.225431	0.030366	0.030366	141
1549	-0.861597	8.07133	0.984501	0.003827	0.243075	0.033314	0.033314	141
1550	-0.90022	8.07184	0.997373	0.000712	0.270496	0.005648	0.005648	141
1551	-1.35531	8.07246	0.988799	0.002915	0.257295	0.024094	0.024094	141
1552	-1.367	8.07297	0.998767	0.00032	0.259466	0.002654	0.002654	141
1553	-1.46917	8.0733	0.992598	0.002079	0.278804	0.015933	0.015933	141
1554	-1.49163	8.07351	0.978877	0.006089	0.282179	0.045483	0.045483	141
1555	-1.36246	8.07365	0.983201	0.00471	0.275687	0.036184	0.036184	141
1556	-1.45609	8.07377	0.986593	0.004073	0.299735	0.028887	0.028887	141
1557	-1.6023	8.07389	0.993122	0.002086	0.301165	0.014825	0.014825	141
1558	-1.59463	8.07399	0.994231	0.001699	0.292724	0.01244	0.01244	141
1559	-1.62712	8.074	0.991417	0.002604	0.30081	0.018512	0.018512	141
1560	-1.59153	8.074	0.996271	0.001256	0.335665	0.008046	0.008046	141
1561	-1.58848	8.074	0.997176	0.001001	0.353428	0.006096	0.006096	141
1562	-1.50839	8.074	0.995651	0.00152	0.34796	0.00939	0.00939	141
1563	-1.41452	8.074	0.988651	0.003973	0.346086	0.024512	0.024512	141
1564	-1.37794	8.074	0.997326	0.000971	0.362078	0.005778	0.005778	141
1565	-1.29704	8.074	0.995498	0.001693	0.374352	0.00973	0.00973	141
1566	-1.3437	8.074	0.992763	0.002817	0.386472	0.015646	0.015646	141
1567	-1.2348	8.074	0.99529	0.00183	0.386729	0.010187	0.010187	141
1568	-1.17515	8.074	0.995366	0.001875	0.402704	0.010026	0.010026	141
1569	-1.19666	8.074	0.994217	0.002467	0.424161	0.012516	0.012516	141
1570	-1.19196	8.074	0.994543	0.002328	0.424256	0.011815	0.011815	141
1571	-1.34594	8.074	0.991296	0.003698	0.421114	0.018851	0.018851	141
1572	-1.24139	8.074	0.985531	0.006142	0.41833	0.031349	0.031349	141
1573	-1.29764	8.07402	0.992817	0.003242	0.44807	0.015569	0.015569	141
1574	-1.28973	8.07413	0.986618	0.005888	0.434106	0.029014	0.029014	141
1575	-1.20187	8.07427	0.979253	0.009571	0.451746	0.044995	0.044995	141
1576	-1.14483	8.0744	0.997029	0.001393	0.46741	0.006447	0.006447	141
1577	-1.06949	8.07455	0.989742	0.004871	0.469978	0.022262	0.022262	141
1578	-1.09568	8.07477	0.980939	0.009331	0.48019	0.041382	0.041382	141
1579	-0.94197	8.07513	0.986855	0.00664	0.498503	0.028549	0.028549	141
1580	-0.98203	8.0757	0.99584	0.002111	0.505282	0.009038	0.009038	141
1581	-0.945999	8.07639	0.989804	0.00522	0.506694	0.022159	0.022159	141
1582	-0.84872	8.07696	0.968113	0.017097	0.519064	0.069323	0.069323	141
1583	-0.818198	8.07733	0.988647	0.006088	0.530156	0.024689	0.024689	141
1584	-0.714113	8.07755	0.995543	0.002308	0.515558	0.009697	0.009697	141
1585	-0.471794	8.0777	0.987939	0.00666	0.545492	0.026248	0.026248	141
1586	-0.412512	8.07783	0.982936	0.009526	0.548717	0.037148	0.037148	141
1587	-0.412432	8.07797	0.975356	0.013905	0.550325	0.053667	0.053667	141
1588	-0.363613	8.07808	0.978398	0.012137	0.549695	0.047059	0.047059	141
1589	-0.539211	8.0781	0.978846	0.012182	0.563667	0.046099	0.046099	141
1590	-0.48216	8.0781	0.959888	0.02357	0.564039	0.087442	0.087442	141
1591	-0.484066	8.0781	0.976458	0.01381	0.572818	0.051337	0.051337	141
1592	-0.420647	8.0781	0.982946	0.010483	0.604206	0.037202	0.037202	141
1593	-0.308828	8.0781	0.988088	0.007212	0.598265	0.025994	0.025994	141
1594	-0.305679	8.0781	0.968619	0.019792	0.610927	0.068501	0.068501	141
1595	-0.354954	8.0781	0.974594	0.015862	0.608472	0.055478	0.055478	141
1596	-0.412359	8.0781	0.96928	0.019785	0.62425	0.067106	0.067106	141
1597	-0.48517	8.0781	0.951254	0.031316	0.611123	0.106517	0.106517	141
1598	-0.433047	8.0781	0.961372	0.024653	0.613575	0.084436	0.084436	141
1599	-0.398007	8.0781	0.96156	0.025482	0.637422	0.084054	0.084054	141
1600	-0.294926	8.0781	0.956422	0.029218	0.641253	0.095322	0.095322	141
1601	-0.216133	8.0781	0.936899	0.043569	0.646897	0.138071	0.138071	141
1602	-0.117499	8.0781	0.935597	0.043495	0.631868	0.140968	0.140968	141
1603	-0.03345	8.0781	0.94239	0.039833	0.651596	0.126142	0.126142	141
1604	-0.057617	8.0781	0.9453	0.038274	0.661447	0.119811	0.119811	141
1605	-0.231174	8.0781	0.935429	0.0464	0.672182	0.141481	0.141481	141
1606	-0.128155	8.0781	0.93376	0.047394	0.668097	0.145187	0.145187	141
1607	-0.039586	8.07816	0.938414	0.044422	0.676883	0.13503	0.13503	141
1608	-0.02577	8.07838	0.920497	0.058281	0.674778	0.174375	0.174375	141
1609	-0.000798	8.08193	0.917462	0.060692	0.674628	0.181093	0.181093	141
1610	0.059109	8.08358	0.892074	0.080309	0.663799	0.236876	0.236876	141
1611	0.045031	8.08502	0.89529	0.077285	0.6608	0.229895	0.229895	141
1612	0.069641	8.08656	0.885188	0.086066	0.663557	0.25216	0.25216	141
1613	0.008649	8.08823	0.880465	0.088901	0.654822	0.26262	0.26262	141
1614	0.090598	8.09004	0.871983	0.095567	0.650953	0.28135	0.28135	141
1615	0.211312	8.092	0.850297	0.115232	0.654507	0.329123	0.329123	141
1616	0.313436	8.0941	0.86546	0.104161	0.67004	0.295887	0.295887	141
1617	0.367492	8.09635	0.831305	0.130163	0.641422	0.371128	0.371128	141
1618	0.381126	8.09874	0.831907	0.128797	0.637427	0.369928	0.369928	141
1619	0.427478	8.10145	0.834477	0.127523	0.6429	0.364395	0.364395	141
1620	0.430392	8.10661	0.824419	0.136902	0.642805	0.386668	0.386668	141
1621	0.294955	8.11271	0.821443	0.138509	0.637201	0.393354	0.393354	141
1622	0.289867	8.11675	0.802795	0.158052	0.643407	0.434581	0.434581	141
1623	0.397597	8.1192	0.797277	0.155831	0.612861	0.446891	0.446891	141
1624	0.503085	8.1207	0.763686	0.188352	0.608689	0.521117	0.521117	141
1625	0.502518	8.12147	0.777157	0.180302	0.628796	0.491577	0.491577	141
1626	0.608692	8.12157	0.747786	0.204482	0.606266	0.556553	0.556553	141
1627	0.758429	8.12101	0.754973	0.195409	0.602091	0.540876	0.540876	141
1628	0.795815	8.11978	0.74231	0.204431	0.588888	0.569021	0.569021	141
1629	0.891674	8.11778	0.721858	0.222725	0.578034	0.614388	0.614388	141
1630	0.973206	8.11476	0.711363	0.233672	0.5759	0.637784	0.637784	141
1631	1.07586	8.11004	0.699206	0.238911	0.555358	0.664869	0.664869	141
1632	1.22952	8.10328	0.688724	0.250506	0.554264	0.688271	0.688271	141
1633	1.27397	8.09781	0.680653	0.2563	0.546275	0.706354	0.706354	141
1634	1.33555	8.09478	0.64976	0.272913	0.506303	0.774946	0.774946	141
1635	1.40612	8.09201	0.642336	0.286408	0.514366	0.791637	0.791637	141
1636	1.49448	8.08941	0.626653	0.284873	0.478151	0.826627	0.826627	141
1637	1.54536	8.08699	0.617033	0.30482	0.491125	0.84821	0.84821	141
1638	1.56127	8.08473	0.597701	0.315607	0.468901	0.891327	0.891327	141
1639	1.52451	8.08263	0.582969	0.326754	0.456771	0.924277	0.924277	141
1640	1.6135	8.08071	0.558824	0.341872	0.43304	0.978117	0.978117	141
1641	1.69105	8.07893	0.573727	0.328753	0.442473	0.945394	0.945394	141
1642	1.78827	8.07725	0.547752	0.338307	0.409749	1.00334	1.00334	141
1643	1.91761	8.07588	0.52933	0.348792	0.392263	1.04455	1.04455	141
1644	2.01131	8.07257	0.490531	0.374757	0.360827	1.13104	1.13104	141
1645	2.04482	8.071	0.49392	0.382532	0.37334	1.12389	1.12389	141
1646	2.14413	8.071	0.469487	0.393471	0.348209	1.17855	1.17855	141
1647	2.24861	8.071	0.456483	0.397798	0.334099	1.20784	1.20784	141
1648	2.3598	8.071	0.464745	0.38334	0.332842	1.18988	1.18988	141
1649	2.35893	8.071	0.438113	0.410862	0.320356	1.2495	1.2495	141
1650	2.43472	8.071	0.431598	0.402363	0.305522	1.26441	1.26441	141
1651	2.49894	8.071	0.382273	0.435478	0.26949	1.37459	1.37459	141
1652	2.52277	8.071	0.396724	0.41483	0.272798	1.34288	1.34288	141
1653	2.54141	8.071	0.3621	0.441439	0.25058	1.42043	1.42043	141
1654	2.61965	8.071	0.326422	0.451487	0.218794	1.50037	1.50037	141
1655	2.66659	8.071	0.346914	0.441024	0.234268	1.45521	1.45521	141
1656	2.6941	8.071	0.305681	0.467147	0.205666	1.5476	1.5476	141
1657	2.72222	8.071	0.311138	0.456741	0.206296	1.53595	1.53595	141
1658	2.67525	8.071	0.283583	0.474078	0.187657	1.59792	1.59792	141
1659	2.76058	8.071	0.275386	0.466003	0.177103	1.61674	1.61674	141
1660	2.80888	8.071	0.261345	0.484277	0.171343	1.64862	1.64862	141
1661	2.7586	8.071	0.274676	0.456326	0.172808	1.6194	1.6194	141
1662	2.77311	8.071	0.246846	0.471256	0.154454	1.6821	1.6821	141
1663	2.88018	8.071	0.215161	0.475486	0.130353	1.75344	1.75344	141
1664	2.95549	8.071	0.229167	0.455087	0.135296	1.72273	1.72273	141
1665	2.9505	8.07092	0.185606	0.492693	0.112288	1.82069	1.82069	141
1666	2.9086	8.07062	0.165027	0.487531	0.096357	1.86731	1.86731	141
1667	2.98195	8.07037	0.197733	0.465018	0.114612	1.79476	1.79476	141
1668	2.92277	8.07014	0.157605	0.490217	0.091716	1.88516	1.88516	141
1669	2.91078	8.06986	0.155162	0.48285	0.08868	1.89126	1.89126	141
1670	2.94118	8.06947	0.139398	0.479905	0.077734	1.92718	1.92718	141
1671	2.97487	8.06881	0.124817	0.482351	0.068792	1.96049	1.96049	141
1672	3.01399	8.06775	0.121228	0.474141	0.065409	1.96918	1.96918	141
1673	3.08569	8.06645	0.101355	0.473065	0.053356	2.01438	2.01438	141
1674	3.19624	8.06539	0.088383	0.486475	0.047165	2.04413	2.04413	141
1675	3.2145	8.06473	0.1048	0.462135	0.054102	2.00799	2.00799	141
1676	3.16019	8.06434	0.065387	0.481155	0.033663	2.09708	2.09708	141
1677	3.07124	8.06406	0.072133	0.4687	0.036437	2.08264	2.08264	141
1678	3.10875	8.06383	0.07616	0.446657	0.036822	2.07429	2.07429	141
1679	3.13728	8.06358	0.066002	0.474448	0.033528	2.09779	2.09779	141
1680	3.16086	8.06328	0.061048	0.44546	0.028963	2.10961	2.10961	141
1681	3.16785	8.06323	0.034484	0.452133	0.016148	2.17001	2.17001	141
1682	3.12463	8.06321	0.045727	0.444917	0.02132	2.14545	2.14545	141
1683	3.08742	8.06319	0.023339	0.45828	0.010951	2.19651	2.19651	141
1684	3.11197	8.06319	0.018377	0.452982	0.00848	2.2084	2.2084	141
1685	3.08937	8.06319	0.052571	0.440863	0.024463	2.13217	2.13217	141
1686	3.06338	8.06318	0.032789	0.421248	0.014281	2.17741	2.17741	141
1687	3.01255	8.06318	0.028197	0.423012	0.012274	2.18847	2.18847	141
1688	3.01544	8.06319	0.010428	0.41427	0.004365	2.22922	2.22922	141
1689	2.82017	8.06319	0.02876	0.412691	0.012221	2.18864	2.18864	141
1690	2.87613	8.06319	0.022233	0.406441	0.009242	2.20408	2.20408	141
1691	2.94331	8.06317	0.029808	0.403038	0.012383	2.18772	2.18772	141
1692	3.0364	8.06329	0.011754	0.383053	0.004556	2.22917	2.22917	141
1693	3.11543	8.06367	0.010327	0.371163	0.003873	2.23312	2.23312	141
1694	3.27708	8.06415	0.008992	0.388228	0.003523	2.23687	2.23687	141
1695	3.34314	8.06466	0.007653	0.368326	0.00284	2.24063	2.24063	141
1696	3.36699	8.06522	0.006287	0.366215	0.002317	2.24445	2.24445	141
1697	3.27339	8.06583	0.004905	0.351817	0.001734	2.24831	2.24831	141
1698	3.15095	8.06647	0.003567	0.356412	0.001276	2.25208	2.25208	141
1699	3.14573	8.06712	0.002379	0.329597	0.000786	2.2555	2.2555	141
1700	3.07928	8.06774	0.002379	0.32988	0.000787	2.25624	2.25624	141
1701	2.98368	8.06855	0.002379	0.324225	0.000773	2.25698	2.25698	141
1702	2.91718	8.06962	0.002379	0.31677	0.000755	2.25772	2.25772	141
1703	2.88222	8.07077	0.002379	0.307326	0.000733	2.25847	2.25847	141
1704	2.90452	8.07202	0.002379	0.312253	0.000745	2.25921	2.25921	141
1705	2.97638	8.07336	0.002379	0.29068	0.000693	2.25995	2.25995	141
1706	3.07946	8.0748	0.002379	0.29164	0.000695	2.26069	2.26069	141
1707	3.08991	8.07632	0.002379	0.275665	0.000657	2.26143	2.26143	141
1708	3.05606	8.07793	0.002379	0.269546	0.000643	2.26217	2.26217	141
1709	2.96787	8.07963	0.002379	0.255327	0.000609	2.26291	2.26291	141
1710	2.95078	8.08143	0.002379	0.236032	0.000563	2.26365	2.26365	141
1711	2.9143	8.08325	0.002379	0.252234	0.000601	2.26439	2.26439	141
1712	2.85468	8.0854	0.002379	0.24043	0.000573	2.26513	2.26513	141
1713	2.79516	8.08781	0.002379	0.227175	0.000542	2.26587	2.26587	141
1714	2.73603	8.08967	0.002379	0.234772	0.00056	2.26661	2.26661	141
1715	2.75036	8.0912	0.002379	0.252337	0.000602	2.26735	2.26735	141
1716	2.81816	8.09261	0.002379	0.215803	0.000515	2.2681	2.2681	141
1717	2.81261	8.09395	0.002379	0.208894	0.000498	2.26884	2.26884	141
1718	2.82468	8.09524	0.002379	0.209063	0.000499	2.26958	2.26958	141
1719	2.75134	8.09649	0.002379	0.18519	0.000442	2.27032	2.27032	141
1720	2.69939	8.09773	0.002379	0.186578	0.000445	2.27106	2.27106	141
1721	2.65381	8.09901	0.002379	0.163681	0.00039	2.2718	2.2718	141
1722	2.59273	8.10039	0.001483	0.167544	0.000249	2.27458	2.27458	141
1723	2.54299	8.10211	0.000927	0.165418	0.000153	2.27659	2.27659	141
1724	2.49748	8.10432	0.000594	0.164303	9.8e-05	2.27809	2.27809	141
1725	2.43293	8.10614	0.000401	0.166673	6.7e-05	2.27927	2.27927	141
1726	2.40304	8.10728	0.000305	0.152293	4.7e-05	2.28023	2.28023	141
1727	2.33446	8.10835	0.000267	0.128649	3.4e-05	2.28106	2.28106	141
1728	2.20244	8.10937	0.000238	0.133894	3.2e-05	2.28187	2.28187	141
1729	2.17458	8.11034	0.000216	0.122567	2.6e-05	2.28266	2.28266	141
1730	2.17689	8.11125	0.000201	0.149203	3e-05	2.28344	2.28344	141
1731	2.08975	8.11211	0.000169	0.120765	2e-05	2.28425	2.28425	141
1732	2.0164	8.11291	0.00012	0.111012	1.3e-05	2.28511	2.28511	141
1733	1.94386	8.11366	8e-05	0.125158	1e-05	2.28594	2.28594	141
1734	1.91717	8.11436	7.4e-05	0.118036	9e-06	2.2867	2.2867	141
1735	1.85367	8.11497	7.6e-05	0.086337	7e-06	2.28744	2.28744	141
1736	1.81058	8.1157	9e-06	0.107956	1e-06	2.28834	2.28834	141
1737	1.77915	8.11673	0	0.093518	0	2.2891	2.2891	141
1738	1.68715	8.11738	0	0.08789	0	2.28984	2.28984	141
1739	1.60641	8.11776	0	0.096116	0	2.29058	2.29058	141
1740	1.57161	8.11801	2.1e-05	0.091725	2e-06	2.29128	2.29128	141
1741	1.5402	8.11818	0.000508	0.078292	4e-05	2.2909	2.2909	141
1742	1.50016	8.1183	0.001379	0.081028	0.000112	2.28965	2.28965	141
1743	1.45181	8.11838	0.002644	0.066456	0.000176	2.28749	2.28749	141
1744	1.42916	8.11846	0.004386	0.057978	0.000255	2.28423	2.28423	141
1745	1.36912	8.1185	0.016137	0.068434	0.001122	2.258	2.258	141
1746	1.29832	8.1185	0.019923	0.055144	0.001121	2.25004	2.25004	141
1747	1.23577	8.1185	0.02894	0.052957	0.001578	2.23006	2.23006	141
1748	1.1692	8.11852	0.018381	0.0495	0.000927	2.25504	2.25504	141
1749	1.11031	8.11853	0.024526	0.03858	0.00097	2.24165	2.24165	141
1750	1.06398	8.11853	0.030807	0.055347	0.001759	2.22793	2.22793	141
1751	1.02917	8.11853	0.036552	0.036482	0.001384	2.21544	2.21544	141
1752	0.983244	8.11852	0.034138	0.04034	0.001426	2.22171	2.22171	141
1753	0.947667	8.11851	0.045979	0.035066	0.00169	2.19518	2.19518	141
1754	0.897327	8.1185	0.055103	0.032186	0.001877	2.17489	2.17489	141
1755	0.824639	8.11847	0.035108	0.018139	0.00066	2.22163	2.22163	141
1756	0.791054	8.11841	0.055626	0.018756	0.001105	2.17509	2.17509	141
1757	0.759291	8.11831	0.06672	0.028455	0.002034	2.15023	2.15023	141
1758	0.746768	8.1179	0.091947	0.015772	0.001597	2.09278	2.09278	141
1759	0.738538	8.11762	0.094258	0.022627	0.002355	2.08813	2.08813	141
1760	0.654025	8.11736	0.09171	0.025598	0.002585	2.09468	2.09468	141
1761	0.60736	8.11704	0.100285	0.000674	7.5e-05	2.07557	2.07557	141
1762	0.563592	8.11659	0.115231	0.011279	0.001469	2.04175	2.04175	141
1763	0.502834	8.11582	0.118212	0.016078	0.002155	2.03552	2.03552	141
1764	0.457353	8.11457	0.148673	0.006679	0.001166	1.96584	1.96584	141
1765	0.413018	8.11303	0.159066	0.008417	0.001592	1.94246	1.94246	141
1766	0.352229	8.11178	0.156953	0.003585	0.000667	1.94797	1.94797	141
1767	0.320477	8.11101	0.185219	0.004407	0.001002	1.88326	1.88326	141
1768	0.302978	8.11056	0.179413	0.007925	0.001733	1.89729	1.89729	141
1769	0.262332	8.11024	0.201365	0.004249	0.001071	1.84713	1.84713	141
1770	0.183031	8.10998	0.21606	0.007836	0.00216	1.81373	1.81373	141
1771	0.123333	8.1097	0.246683	0.001578	0.000517	1.74343	1.74343	141
1772	0.147599	8.10951	0.249814	0.007986	0.002659	1.73675	1.73675	141
1773	0.124323	8.10934	0.277937	0.012015	0.004625	1.67217	1.67217	141
1774	0.07795	8.10921	0.277572	0.009092	0.003493	1.67356	1.67356	141
1775	0.005342	8.10911	0.311608	0.000618	0.00028	1.59522	1.59522	141
1776	-0.040436	8.10904	0.31604	0.014906	0.006888	1.58546	1.58546	141
1777	-0.102163	8.10899	0.350023	0.006734	0.003627	1.50717	1.50717	141
1778	-0.171831	8.10897	0.354517	0.002021	0.00111	1.49722	1.49722	141
1779	-0.148167	8.10907	0.38829	0.001191	0.000756	1.41934	1.41934	141
1780	-0.226204	8.10914	0.397158	0.002146	0.001414	1.39921	1.39921	141
1781	-0.209637	8.10929	0.444933	2.4e-05	1.9e-05	1.28874	1.28874	141
1782	-0.27387	8.10925	0.456826	0.001244	0.001047	1.26153	1.26153	141
1783	-0.302434	8.10917	0.477065	0.004388	0.004003	1.21491	1.21491	141
1784	-0.284339	8.10906	0.485448	0.000539	0.000508	1.19582	1.19582	141
1785	-0.306508	8.1089	0.512478	0.000303	0.000318	1.13336	1.13336	141
1786	-0.365717	8.10867	0.553416	0.000615	0.000762	1.03852	1.03852	141
1787	-0.446719	8.1084	0.573387	0.001426	0.001916	0.992397	0.992397	141
1788	-0.494294	8.10807	0.571041	0.005423	0.007219	0.998174	0.998174	141
1789	-0.484484	8.10758	0.616661	0.002906	0.004675	0.892303	0.892303	141
1790	-0.510393	8.10713	0.625959	0.001491	0.002495	0.870937	0.870937	141
1791	-0.591298	8.10661	0.647368	0.002201	0.004041	0.821348	0.821348	141
1792	-0.578566	8.10585	0.674554	0.003983	0.008255	0.758269	0.758269	141
1793	-0.577338	8.10455	0.706408	0.00046	0.001107	0.684268	0.684268	141
1794	-0.610924	8.10242	0.731767	0.005441	0.014843	0.625364	0.625364	141
1795	-0.561882	8.09978	0.761011	0.000125	0.0004	0.557361	0.557361	141
1796	-0.577463	8.09764	0.771411	0.003337	0.011261	0.533278	0.533278	141
1797	-0.579688	8.09635	0.787075	0.000811	0.003	0.496892	0.496892	141
1798	-0.6033	8.09559	0.814097	0.000214	0.000936	0.43397	0.43397	141
1799	-0.796631	8.09507	0.821017	0.001082	0.004963	0.41795	0.41795	141
1800	-0.728281	8.09462	0.860337	0.000528	0.003254	0.326237	0.326237	141
1801	-0.758544	8.09413	0.861148	0.002282	0.014155	0.324445	0.324445	141
1802	-0.885457	8.0934	0.890325	0.0001	0.000811	0.256351	0.256351	141
1803	-0.988874	8.0931	0.882274	0.00075	0.005619	0.275257	0.275257	141
1804	-1.05938	8.0931	0.920042	0.000814	0.009361	0.18701	0.18701	141
1805	-0.989103	8.0931	0.92465	0.001155	0.014168	0.176289	0.176289	141
1806	-0.918822	8.0931	0.917548	0.00039	0.004345	0.192965	0.192965	141
1807	-0.927087	8.0931	0.946576	0.000184	0.003252	0.125069	0.125069	141
1808	-1.07156	8.0931	0.927074	0.000272	0.003457	0.17078	0.17078	141
1809	-1.08245	8.0931	0.972152	5e-06	0.000161	0.065235	0.065235	141
1810	-1.13106	8.0931	0.976962	3.1e-05	0.001322	0.053985	0.053985	141
1811	-1.13156	8.0931	0.955429	0.000241	0.00517	0.104478	0.104478	141
1812	-1.21533	8.0931	0.975056	0.000103	0.004041	0.058489	0.058489	141
1813	-1.29147	8.0931	0.994343	3.7e-05	0.006578	0.013269	0.013269	141
1814	-1.16155	8.0931	0.99645	3e-06	0.000842	0.00833	0.00833	141
1815	-1.19952	8.0931	0.995814	4e-05	0.009522	0.009825	0.009825	141
1816	-1.19331	8.0931	0.997263	2.7e-05	0.009966	0.006427	0.006427	141
1817	-1.2228	8.0931	0.998258	1e-06	0.000624	0.00409	0.00409	141
1818	-0.92501	8.0931	0.992789	1.6e-05	0.002221	0.01694	0.01694	141
1819	-1.23525	8.0931	0.994594	3e-05	0.005452	0.012704	0.012704	141
1820	-1.30582	8.0931	0.994422	4.5e-05	0.008109	0.013114	0.013114	141
1821	-1.31087	8.0931	0.990253	8.7e-05	0.008801	0.022921	0.022921	141
1822	-1.68206	8.0931	0.994841	2.9e-05	0.005572	0.012136	0.012136	141
1823	-1.45498	8.0931	0.992937	4e-05	0.005599	0.016618	0.016618	141
1824	-1.41195	8.0931	0.99662	5e-06	0.00136	0.007956	0.007956	141
1825	-1.54342	8.0931	0.978851	3.1e-05	0.001423	0.049794	0.049794	141
1826	-1.5777	8.0881	0.988082	7e-05	0.005835	0.028068	0.028068	140
1827	-1.57771	8.0881	0.993807	5e-06	0.000826	0.014589	0.014589	140
1828	-1.57775	8.0881	0.993434	7.7e-05	0.011688	0.015475	0.015475	140
1829	-1.57781	8.0881	0.991327	9.7e-05	0.011072	0.020446	0.020446	140
1830	-1.57789	8.0881	0.994847	8.5e-05	0.01634	0.012153	0.012153	140
1831	-1.578	8.0881	0.985783	0.000298	0.020684	0.033537	0.033537	140
1832	-1.57815	8.0881	0.994366	8.8e-05	0.015582	0.013294	0.013294	140
1833	-1.57832	8.0881	0.983321	4.6e-05	0.002693	0.039369	0.039369	140
1834	-1.57852	8.0881	0.995738	4.6e-05	0.010703	0.010062	0.010062	140
1835	-1.57876	8.0881	0.992938	2.8e-05	0.004003	0.016678	0.016678	140
1836	-1.57903	8.0881	0.994589	1.9e-05	0.00348	0.012783	0.012783	140
1837	-1.57934	8.0881	0.992173	0.000135	0.017105	0.018499	0.018499	140
1838	-1.57968	8.0881	0.991911	6.8e-05	0.008366	0.019123	0.019123	140
1839	-1.58006	8.0881	0.990192	5.4e-05	0.005455	0.023194	0.023194	140
1840	-1.58049	8.0881	0.981438	0.000151	0.007963	0.043909	0.043909	140
1841	-1.58095	8.0881	0.987623	2e-05	0.001618	0.029289	0.029289	140
1842	-1.58145	8.0881	0.996212	8e-05	0.021086	0.008965	0.008965	140
1843	-1.582	8.0881	0.982067	0.000124	0.006787	0.042463	0.042463	140
1844	-1.5826	8.0881	0.999621	0	0.000451	0.000897	0.000897	140
1845	-1.58324	8.0881	0.988179	0.000191	0.015998	0.028008	0.028008	140
1846	-1.58393	8.0881	0.989391	0.000118	0.010983	0.025144	0.025144	140
1847	-1.58467	8.0881	0.992116	6e-06	0.000788	0.018692	0.018692	140
1848	-1.58546	8.0881	0.992932	3.7e-05	0.005255	0.016761	0.016761	140
1849	-1.5863	8.08812	0.997812	1.5e-05	0.006833	0.00519	0.00519	140
1850	-1.58719	8.08825	0.982481	0.000171	0.009597	0.041572	0.041572	140
1851	-1.58814	8.08841	0.997329	7e-06	0.002508	0.006341	0.006341	140
1852	-1.58914	8.08855	0.984723	0.000104	0.006695	0.036276	0.036276	140
1853	-1.5902	8.08872	0.995876	1.2e-05	0.003007	0.009797	0.009797	140
1854	-1.59133	8.08895	0.986053	0.000175	0.012357	0.033139	0.033139	140
1855	-1.59251	8.08934	0.98872	0.000116	0.010151	0.026808	0.026808	140
1856	-1.59375	8.08998	0.981471	8.5e-05	0.004484	0.044051	0.044051	140
1857	-1.59505	8.09076	0.99819	0	1e-05	0.004304	0.004304	140
1858	-1.59642	8.09138	0.980357	8.6e-05	0.004289	0.046731	0.046731	140
1859	-1.59786	8.09177	0.989956	0.000116	0.011409	0.023901	0.023901	140
1860	-1.59936	8.09199	0.999435	1.2e-05	0.021568	0.001344	0.001344	140
1861	-1.60093	8.09216	0.995836	4.6e-05	0.01094	0.009916	0.009916	140
1862	-1.60257	8.09227	0.988827	0.000135	0.01193	0.026613	0.026613	140
1863	-1.60428	8.09238	0.986053	0.000153	0.010829	0.03323	0.03323	140
1864	-1.60606	8.09249	0.979908	0.000173	0.008422	0.047887	0.047887	140
1865	-1.60792	8.09258	0.995868	1.6e-05	0.003826	0.009851	0.009851	140
1866	-1.60985	8.09266	0.984852	0.000217	0.014097	0.036127	0.036127	140
1867	-1.61186	8.09271	0.996935	9.2e-05	0.029919	0.007311	0.007311	140
1868	-1.61394	8.09274	0.98978	0.000155	0.014985	0.02439	0.02439	140
1869	-1.6161	8.09275	0.98466	0.000298	0.019126	0.03662	0.03662	140
1870	-1.61835	8.09274	0.992406	0.000204	0.026712	0.018134	0.018134	140
1871	-1.62068	8.09271	0.98949	0.000291	0.02736	0.025103	0.025103	140
1872	-1.62309	8.09268	0.990187	4.1e-05	0.004158	0.023446	0.023446	140
1873	-1.62558	8.09241	0.9986	1.3e-05	0.009219	0.003346	0.003346	140
1874	-1.62816	8.092	0.994081	0.000175	0.029398	0.01415	0.01415	140
1875	-1.63083	8.09152	0.991226	5.7e-05	0.006402	0.020983	0.020983	140
1876	-1.63358	8.09098	0.983698	0.000746	0.044997	0.038998	0.038998	140
1877	-1.63643	8.09038	0.977594	0.000783	0.034156	0.053619	0.053619	140
1878	-1.64942	8.08976	0.993916	0.000273	0.044599	0.014563	0.014563	140
1879	-1.7169	8.08916	0.999629	1.8e-05	0.047999	0.000888	0.000888	140
1880	-1.69338	8.0884	0.992165	0.000391	0.049564	0.018766	0.018766	140
1881	-1.61572	8.08738	0.987482	0.000644	0.050771	0.029993	0.029993	140
1882	-1.6111	8.08574	0.992889	0.000417	0.058172	0.017044	0.017044	140
1883	-1.64825	8.08295	0.99245	0.000337	0.044239	0.018102	0.018102	140
1884	-1.50847	8.07895	0.996834	0.000133	0.04175	0.007593	0.007593	140
1885	-1.49025	8.07495	0.981338	0.001238	0.065097	0.04477	0.04477	140
1886	-1.53242	8.07216	0.9989	7.2e-05	0.065318	0.00264	0.00264	140
1887	-1.57459	8.07052	0.978774	0.001108	0.051111	0.050953	0.050953	140
1888	-1.50385	8.0695	0.998223	0.000157	0.088211	0.004267	0.004267	140
1889	-1.61031	8.06874	0.993815	0.000494	0.079371	0.014855	0.014855	140
1890	-1.52461	8.06808	0.981866	0.001669	0.090383	0.043571	0.043571	140
1891	-1.6306	8.06731	0.999231	7.2e-05	0.093321	0.001848	0.001848	140
1892	-1.55618	8.066	0.98245	0.002042	0.114298	0.042195	0.042195	140
1893	-1.52748	8.0653	0.993813	0.000695	0.111643	0.01488	0.01488	140
1894	-1.50473	8.0653	0.989709	0.001149	0.110534	0.024758	0.024758	140
1895	-1.53786	8.0653	0.983385	0.002044	0.120981	0.039983	0.039983	140
1896	-1.49228	8.0653	0.991506	0.001063	0.124083	0.020446	0.020446	140
1897	-1.26517	8.0653	0.987792	0.00131	0.10603	0.029397	0.029397	140
1898	-1.29721	8.0653	0.980475	0.00254	0.127546	0.04703	0.04703	140
1899	-1.53387	8.0653	0.984005	0.002605	0.160263	0.038539	0.038539	140
1900	-1.53867	8.0653	0.997238	0.000444	0.160401	0.006656	0.006656	140
1901	-1.42175	8.0653	0.996542	0.000546	0.157251	0.008336	0.008336	140
1902	-1.27677	8.0653	0.98989	0.001539	0.150714	0.024383	0.024383	140
1903	-1.02288	8.0653	0.98788	0.002217	0.180697	0.029237	0.029237	140
1904	-0.847127	8.0653	0.998481	0.000258	0.169677	0.003664	0.003664	140
1905	-0.54258	8.0653	0.999536	8.9e-05	0.191804	0.001119	0.001119	140
1906	-0.545705	8.0653	0.998564	0.000265	0.184127	0.003466	0.003466	140
1907	-0.860727	8.0653	0.991653	0.00164	0.194781	0.020161	0.020161	140
1908	-0.77538	8.06532	0.991295	0.001855	0.211183	0.021032	0.021032	140
1909	-0.927553	8.06541	0.998724	0.000291	0.227565	0.003083	0.003083	140
1910	-1.00731	8.06553	0.995503	0.000992	0.219526	0.010873	0.010873	140
1911	-0.95693	8.06565	0.997548	0.000564	0.229343	0.00593	0.00593	140
1912	-0.914213	8.06579	0.98269	0.003873	0.219882	0.041875	0.041875	140
1913	-0.877312	8.066	0.985123	0.003556	0.235444	0.035999	0.035999	140
1914	-0.861597	8.06633	0.975841	0.00563	0.22742	0.058479	0.058479	140
1915	-0.90022	8.06685	0.985467	0.00366	0.248196	0.035189	0.035189	140
1916	-1.35531	8.06746	0.981182	0.004976	0.259468	0.045578	0.045578	140
1917	-1.367	8.06797	0.985371	0.004383	0.295241	0.035443	0.035443	140
1918	-1.46917	8.0683	0.999557	0.000122	0.275343	0.001074	0.001074	140
1919	-1.49163	8.06851	0.991125	0.002481	0.277106	0.021516	0.021516	140
1920	-1.36246	8.06865	0.987038	0.003834	0.291974	0.031432	0.031432	140
1921	-1.45609	8.06877	0.987518	0.003621	0.28649	0.030278	0.030278	140
1922	-1.6023	8.06889	0.98415	0.0049	0.30424	0.03846	0.03846	140
1923	-1.59463	8.06898	0.99311	0.0022	0.31704	0.016723	0.016723	140
1924	-1.62712	8.069	0.984456	0.005255	0.332802	0.037741	0.037741	140
1925	-1.59153	8.069	0.993631	0.002088	0.325748	0.015468	0.015468	140
1926	-1.58807	8.069	0.996921	0.001042	0.337325	0.00748	0.00748	140
1927	-1.50759	8.069	0.988056	0.004272	0.353441	0.029026	0.029026	140
1928	-1.41332	8.069	0.993463	0.002318	0.352249	0.015891	0.015891	140
1929	-1.37634	8.069	0.984038	0.005703	0.351586	0.038814	0.038814	140
1930	-1.29504	8.069	0.999625	0.000137	0.366067	0.000911	0.000911	140
1931	-1.3413	8.069	0.998823	0.000451	0.382832	0.002863	0.002863	140
1932	-1.232	8.069	0.998976	0.0004	0.390347	0.002491	0.002491	140
1933	-1.17195	8.069	0.991705	0.003279	0.39205	0.020195	0.020195	140
1934	-1.19306	8.069	0.975443	0.009763	0.387804	0.059805	0.059805	140
1935	-1.18796	8.069	0.996296	0.001552	0.417415	0.009023	0.009023	140
1936	-1.34154	8.069	0.978578	0.009221	0.421233	0.052201	0.052201	140
1937	-1.23659	8.069	0.979863	0.008456	0.411447	0.049087	0.049087	140
1938	-1.29244	8.06902	0.991991	0.003638	0.450573	0.019529	0.019529	140
1939	-1.28413	8.06913	0.998062	0.000899	0.463166	0.004728	0.004728	140
1940	-1.19587	8.06926	0.981858	0.008246	0.446257	0.044264	0.044264	140
1941	-1.13843	8.0694	0.992084	0.003777	0.47333	0.019319	0.019319	140
1942	-1.06269	8.06955	0.997797	0.001054	0.47757	0.005378	0.005378	140
1943	-1.08848	8.06977	0.991362	0.004114	0.472106	0.021095	0.021095	140
1944	-0.93437	8.07013	0.998436	0.000775	0.494976	0.003821	0.003821	140
1945	-0.97403	8.0707	0.976294	0.012025	0.495235	0.057927	0.057927	140
1946	-0.937599	8.07139	0.973926	0.013299	0.496744	0.063732	0.063732	140
1947	-0.83992	8.07196	0.982529	0.008906	0.500844	0.042717	0.042717	140
1948	-0.808998	8.07233	0.964065	0.018775	0.503685	0.08789	0.08789	140
1949	-0.704513	8.07255	0.997343	0.001458	0.547301	0.006499	0.006499	140
1950	-0.461794	8.0727	0.996624	0.001816	0.536191	0.008263	0.008263	140
1951	-0.402112	8.07283	0.986837	0.007169	0.537463	0.032224	0.032224	140
1952	-0.401632	8.07297	0.981274	0.010711	0.56127	0.045856	0.045856	140
1953	-0.352413	8.07308	0.976147	0.01391	0.56924	0.058427	0.058427	140
1954	-0.527611	8.0731	0.965067	0.021084	0.582482	0.085593	0.085593	140
1955	-0.47016	8.0731	0.989662	0.005883	0.563145	0.025339	0.025339	140
1956	-0.471666	8.0731	0.98125	0.010904	0.570646	0.04597	0.04597	140
1957	-0.407847	8.0731	0.965134	0.021248	0.58816	0.085508	0.085508	140
1958	-0.295628	8.0731	0.993143	0.004251	0.61573	0.01682	0.01682	140
1959	-0.292079	8.0731	0.966957	0.020394	0.596807	0.081085	0.081085	140
1960	-0.340954	8.0731	0.975259	0.015538	0.612508	0.06073	0.06073	140
1961	-0.397959	8.0731	0.972105	0.018272	0.636755	0.068494	0.068494	140
1962	-0.47037	8.0731	0.961243	0.024935	0.618422	0.095194	0.095194	140
1963	-0.417847	8.0731	0.967312	0.021278	0.629662	0.080311	0.080311	140
1964	-0.382407	8.0731	0.95009	0.032161	0.612225	0.122661	0.122661	140
1965	-0.278926	8.0731	0.96211	0.025057	0.636245	0.09315	0.09315	140
1966	-0.199733	8.0731	0.944337	0.038268	0.649225	0.136884	0.136884	140
1967	-0.100699	8.0731	0.939242	0.041701	0.644644	0.149459	0.149459	140
1968	-0.01625	8.0731	0.954896	0.031323	0.663136	0.110984	0.110984	140
1969	-0.040017	8.0731	0.933829	0.045205	0.637953	0.162871	0.162871	140
1970	-0.213174	8.0731	0.926542	0.051072	0.644184	0.180863	0.180863	140
1971	-0.109755	8.0731	0.926626	0.051941	0.65596	0.180709	0.180709	140
1972	-0.020786	8.07316	0.921942	0.055958	0.660916	0.192304	0.192304	140
1973	-0.00657	8.07338	0.927471	0.052478	0.671066	0.178736	0.178736	140
1974	0.018802	8.07693	0.897222	0.078064	0.68148	0.253356	0.253356	140
1975	0.079109	8.07858	0.909765	0.065949	0.66491	0.222505	0.222505	140
1976	0.065431	8.08002	0.900895	0.073639	0.669401	0.244449	0.244449	140
1977	0.090441	8.08156	0.908745	0.067748	0.674657	0.225156	0.225156	140
1978	0.029849	8.08323	0.877093	0.092602	0.660829	0.303342	0.303342	140
1979	0.112198	8.08504	0.867864	0.099469	0.653308	0.326217	0.326217	140
1980	0.233312	8.087	0.849652	0.115373	0.652003	0.37129	0.37129	140
1981	0.335836	8.0891	0.86033	0.11044	0.680283	0.345023	0.345023	140
1982	0.390292	8.09135	0.83757	0.122422	0.631268	0.401369	0.401369	140
1983	0.404326	8.09375	0.846012	0.117588	0.646032	0.380622	0.380622	140
1984	0.451078	8.09645	0.836363	0.127961	0.654019	0.404595	0.404595	140
1985	0.454392	8.10161	0.821117	0.138967	0.63789	0.442424	0.442424	140
1986	0.319355	8.10771	0.804426	0.155634	0.640147	0.48385	0.48385	140
1987	0.314667	8.11175	0.796755	0.159332	0.624608	0.502979	0.502979	140
1988	0.422797	8.1142	0.778341	0.174171	0.611587	0.548714	0.548714	140
1989	0.528685	8.1157	0.781389	0.172435	0.616341	0.54133	0.54133	140
1990	0.528518	8.11646	0.768552	0.186271	0.618535	0.573289	0.573289	140
1991	0.635092	8.11656	0.762509	0.187366	0.601572	0.588434	0.588434	140
1992	0.785229	8.11601	0.744253	0.203388	0.591882	0.633855	0.633855	140
1993	0.823015	8.11478	0.735298	0.206488	0.573589	0.656247	0.656247	140
1994	0.919274	8.11278	0.701897	0.240181	0.565515	0.739278	0.739278	140
1995	1.00121	8.10976	0.720592	0.217643	0.561301	0.693122	0.693122	140
1996	1.10426	8.10504	0.695086	0.243149	0.554284	0.756621	0.756621	140
1997	1.25832	8.09828	0.680862	0.251905	0.537424	0.792154	0.792154	140
1998	1.30317	8.09281	0.67808	0.250753	0.528176	0.799298	0.799298	140
1999	1.36515	8.08977	0.652557	0.271358	0.509656	0.862927	0.862927	140
[truncated: 5,301 more rows]

## Sheet: Figure S2
Node	% change after 20-year simulation
ArcticCod	-21.0338
Ice Algae	-20.024
Grey Whale	-10.623
Polar Bear	-10.1708
Walrus	-10.1214
Seabirds	-9.98013
Bowhead Whale	-9.34199
Seals	-9.10384
Pacific Salmon	-8.94373
Nutrients	-6.9969
Detritus	0.118036
Small Zooplankton	1.16804
Clams	1.33731
Amphipods	8.42196
Large Zooplankton	15.9756
Diatoms	32.8862
Picoplankton	41.3261

## Sheet: Figure S3
	All interactions included										Chronic interactions only										Acute interactions only
Case	Seals	Polar Bears	Pacific Salmon	Arctic Cod	Bowhead Whale	Walrus	Grey Whale	Amphipods	Clams		Seals	Polar Bears	Pacific Salmon	Arctic Cod	Bowhead Whale	Walrus	Grey Whale	Amphipods	Clams		Seals	Polar Bears	Pacific Salmon	Arctic Cod	Bowhead Whale	Walrus	Grey Whale	Amphipods	Clams
1	0.804644	0.762848	0.97722	0.68215	0.898756	0.82193	0.884105	1.15336	1.38516		0.751307	0.782173	0.980416	0.633806	0.854498	0.795584	0.837467	1.3864	1.27343		0.391141	0.255339	0.506106	0.337834	0.259986	0.373937	0.25088	0.754836	1.16219
2	0.772255	0.789192	1.01081	0.612705	0.898249	0.782294	0.889322	1.21715	1.29099		0.757269	0.744868	0.953894	0.624129	0.852108	0.789572	0.820158	1.49697	1.22461		0.390687	0.26831	0.48256	0.339698	0.289387	0.40042	0.245752	1.04765	1.06301
3	0.788948	0.774728	0.96569	0.650893	0.937397	0.778924	0.886424	1.28128	1.30911		0.747021	0.730029	0.983077	0.660834	0.848153	0.789524	0.804422	1.47595	1.52733		0.379947	0.284653	0.519098	0.358119	0.277362	0.401862	0.257193	0.933659	2.53495
4	0.787633	0.764499	0.964107	0.659182	0.91356	0.800163	0.892353	1.16419	1.2187		0.749078	0.764104	1.02838	0.627361	0.795375	0.729789	0.837232	1.38177	1.4147		0.395411	0.250089	0.502434	0.348877	0.302787	0.409109	0.226196	0.740227	1.19915
5	0.772371	0.739124	0.981769	0.626098	0.913521	0.79008	0.832193	1.37596	1.28953		0.741349	0.724745	1.01138	0.685552	0.766736	0.715348	0.817587	1.56552	1.63463		0.405551	0.27947	0.546277	0.358151	0.293671	0.415763	0.2584	1.18326	1.74694
6	0.752304	0.738612	0.985881	0.660458	0.905983	0.827245	0.837279	1.396	1.3039		0.692274	0.746269	0.987113	0.619755	0.848891	0.722965	0.795748	1.35379	1.71565		0.422168	0.245757	0.581185	0.35553	0.239203	0.402518	0.280489	0.691811	2.3117
7	0.665415	0.71663	1.00693	0.598716	0.904525	0.772495	0.852791	1.32163	1.29316		0.761026	0.743293	1.00205	0.626803	0.817389	0.740012	0.844275	1.42599	1.62145		0.380071	0.270481	0.616028	0.347037	0.278835	0.388095	0.252109	1.08114	1.61466
8	0.72577	0.734076	0.978763	0.631648	0.888647	0.81077	0.867417	1.3442	1.32801		0.808954	0.740296	1.08823	0.605253	0.852739	0.723293	0.777994	1.52432	1.61674		0.371418	0.256584	0.703746	0.347613	0.272886	0.402574	0.275253	1.09566	1.87919
9	0.74895	0.74239	1.04274	0.621152	0.900891	0.791012	0.865055	1.40514	1.68212		0.756958	0.755382	1.08322	0.639074	0.810258	0.764173	0.828098	1.56993	1.56829		0.386503	0.26821	0.713234	0.347244	0.295168	0.402832	0.257729	1.45293	1.48667
10	0.726178	0.734535	1.07893	0.623957	0.860425	0.782049	0.833718	1.58414	1.72238		0.701194	0.755951	1.04065	0.630727	0.832112	0.81776	0.781676	1.41619	1.55784		0.39676	0.268103	0.675986	0.337126	0.301658	0.379898	0.260409	0.791222	1.70432
11	0.744737	0.726274	0.983808	0.598461	0.875617	0.773611	0.85577	1.4144	1.42323		0.74039	0.752519	1.07296	0.630038	0.830568	0.736671	0.80507	1.52068	1.73386		0.417372	0.260256	0.740825	0.352845	0.289317	0.388604	0.269362	0.964584	1.75857
12	0.691946	0.734369	1.08404	0.611519	0.858201	0.798568	0.836867	1.56737	1.60168		0.710454	0.726625	1.10485	0.597833	0.815191	0.75599	0.786412	1.54382	1.70205		0.419501	0.302047	0.730214	0.328075	0.306363	0.386805	0.270182	1.0234	2.25397
13	0.737197	0.773458	1.16329	0.591807	0.863356	0.822823	0.841264	1.50914	1.49181		0.73734	0.757506	1.07916	0.590705	0.837643	0.779724	0.807719	1.50913	1.4139		0.401147	0.270815	0.740093	0.335345	0.265313	0.37318	0.278384	1.22642	1.51689
14	0.736647	0.740332	1.16168	0.619772	0.847601	0.762373	0.859641	1.5386	1.56658		0.730702	0.741592	1.19738	0.63062	0.864549	0.744612	0.808278	1.40822	1.52148		0.40179	0.246915	0.81286	0.325626	0.252611	0.395364	0.259508	0.823456	1.56628
15	0.758073	0.749957	1.00712	0.586159	0.825635	0.727291	0.800702	1.52911	2.10586		0.7004	0.757044	1.18369	0.593271	0.862805	0.77519	0.775706	1.43714	1.5583		0.395461	0.255458	0.950149	0.347155	0.270045	0.404863	0.293381	0.947147	2.11803
16	0.74225	0.750095	1.19259	0.548892	0.864528	0.724241	0.799153	1.7217	1.59211		0.784672	0.710711	1.13881	0.568948	0.879095	0.74999	0.812967	1.42075	1.43827		0.389002	0.286161	0.913592	0.324546	0.255248	0.403988	0.269015	0.933133	1.42437
17	0.679273	0.749174	1.14326	0.542053	0.847588	0.726812	0.812476	1.50013	1.45691		0.730371	0.741805	1.10863	0.607196	0.853319	0.783736	0.838532	1.52751	1.77387		0.406493	0.256517	0.902288	0.348019	0.269434	0.384349	0.235192	1.18389	1.88821
18	0.750249	0.745124	1.12861	0.601978	0.842629	0.74624	0.787334	1.72796	1.78264		0.717002	0.723716	0.983441	0.580813	0.833759	0.726071	0.815124	1.46511	1.68332		0.415629	0.265912	0.84532	0.3534	0.305699	0.407046	0.270508	1.13764	2.04553
19	0.675153	0.748677	1.23751	0.577093	0.855762	0.76425	0.80017	1.65311	1.53077		0.725416	0.75563	1.12861	0.577271	0.882414	0.763697	0.810299	1.54473	1.54232		0.423172	0.268355	0.958809	0.339231	0.261057	0.387432	0.258758	1.32601	2.87517
20	0.719382	0.739625	1.13429	0.594781	0.829884	0.76904	0.785878	1.53524	1.89018		0.716991	0.714649	1.25413	0.551676	0.863375	0.770456	0.798672	1.61015	1.67397		0.407693	0.292262	1.03828	0.341962	0.262997	0.38882	0.259542	1.3636	2.40389
21	0.695973	0.726831	1.14874	0.558438	0.803148	0.729063	0.798204	1.59137	1.97836		0.718953	0.727947	1.06473	0.554207	0.859577	0.790457	0.819346	1.41832	1.80169		0.426563	0.272402	1.00365	0.336112	0.271463	0.385753	0.269449	1.12334	1.88068
22	0.703668	0.749417	1.28493	0.53367	0.810351	0.710353	0.846003	1.50596	2.01069		0.739731	0.747638	1.07106	0.60165	0.838086	0.780801	0.795787	1.63656	1.69428		0.414426	0.265572	1.0727	0.362061	0.273579	0.396241	0.296489	1.37501	1.84176
23	0.743376	0.757188	1.21413	0.567784	0.809046	0.701626	0.777986	1.6854	1.71588		0.762511	0.768169	1.20597	0.557075	0.880642	0.762542	0.814268	1.53759	1.80131		0.39971	0.238877	1.16202	0.332047	0.298629	0.388547	0.254773	1.39103	2.96541
24	0.708904	0.754882	1.15859	0.548699	0.769128	0.734136	0.77552	1.61435	1.72171		0.736312	0.745428	1.3094	0.538758	0.856109	0.81271	0.83808	1.64514	1.42243		0.405749	0.256178	1.25278	0.344312	0.277985	0.398193	0.227677	1.32831	1.55674
25	0.719822	0.72256	1.05274	0.523704	0.785309	0.680736	0.838491	1.69357	2.0109		0.708545	0.742783	1.24875	0.513189	0.851813	0.759704	0.814676	1.76549	3.00982		0.416124	0.261481	1.16159	0.346111	0.284688	0.391695	0.255989	1.74848
26	0.727728	0.700443	1.34493	0.549323	0.801104	0.779745	0.77524	1.85065	1.36272		0.731504	0.733438	1.36932	0.553981	0.87418	0.745355	0.817982	1.76108	2.0334		0.416842	0.261834	1.3563	0.3441	0.258274	0.416997	0.247875	1.58923	3.00024
27	0.727779	0.734866	1.21674	0.548186	0.788752	0.751047	0.758277	1.8234	1.76855		0.740781	0.741225	1.24357	0.524273	0.85695	0.775401	0.863704	1.64744	1.76912		0.414245	0.283768	1.31648	0.347483	0.296982	0.412232	0.255144	1.66714	2.42858
28	0.732374	0.739893	1.50214	0.510673	0.792386	0.707676	0.783419	1.76994	1.80159		0.736648	0.760265	1.26746	0.587055	0.806017	0.736395	0.835356	1.57221	1.65818		0.393454	0.26047	1.31404	0.337296	0.315215	0.439923	0.241908	1.40278	1.95322
29	0.735244	0.700842	1.20999	0.543757	0.784314	0.748266	0.758818	1.87062	2.21753		0.753844	0.712632	1.32751	0.498194	0.868581	0.777536	0.810542	1.64896	1.63966		0.410946	0.28747	1.31714	0.344027	0.277405	0.42212	0.260511	1.531	2.41977
30	0.693768	0.736694	1.29126	0.508172	0.758911	0.771634	0.800203	1.74705	2.21571		0.730111	0.736184	1.50549	0.554632	0.824068	0.745817	0.813636	1.6932	2.1075		0.424549	0.246631	1.66702	0.391442	0.295243	0.427443	0.250981	2.21891	3.92406
31	0.7069	0.70268	1.32207	0.539377	0.721237	0.751959	0.803634	1.86749	1.96768		0.640744	0.706441	1.48226	0.486644	0.866251	0.740296	0.797055	1.56992	1.82586		0.450226	0.270398	1.54761	0.363643	0.294817	0.390678	0.253929	1.59535	2.6876
32	0.690992	0.733705	1.51456	0.533536	0.803472	0.753392	0.766386	1.9758	1.81092		0.718285	0.717814	1.28182	0.534828	0.85664	0.738708	0.845235	1.90133	1.5867		0.434632	0.284343	1.46569	0.36284	0.300048	0.458814	0.26838	2.24968	2.03898
33	0.726027	0.712513	1.62803	0.478688	0.798297	0.709081	0.776393	1.90441	1.8299		0.67627	0.732538	1.53642	0.561763	0.816774	0.767266	0.851554	1.74281	1.89539		0.415147	0.267532	1.69369	0.379063	0.280905	0.424908	0.267697	2.26074	3.41643
34	0.74365	0.742942	1.43541	0.430188	0.769117	0.779667	0.775199	1.71358	2.007		0.709395	0.729255	1.50755	0.546459	0.838157	0.77113	0.831358	1.76805	2.10659		0.439042	0.256029	1.59263	0.3889	0.25215	0.434857	0.279818	2.00679	3.97102
35	0.71868	0.692514	1.53778	0.486539	0.788188	0.771583	0.752739	1.70924	2.31175		0.747597	0.736304	1.52744	0.504078	0.821135	0.776991	0.853049	1.79809	2.02224		0.409	0.253082	1.60285	0.360085	0.280817	0.414296	0.267243	2.21558	2.98762
36	0.666054	0.73317	1.58764	0.499539	0.763369	0.713493	0.806833	2.10185	2.48123		0.742509	0.768056	1.37621	0.534461	0.834854	0.723753	0.789258	1.53518	1.96896		0.411423	0.25624	1.75865	0.404342	0.245329	0.432533	0.274322	2.08475	2.72168
37	0.609526	0.740242	1.81333	0.47631	0.809177	0.665901	0.710311	1.88102	2.26834		0.709178	0.752246	1.31675	0.579272	0.844364	0.807795	0.833791	1.89852	2.15641		0.435104	0.26971	1.65472	0.388209	0.281319	0.400066	0.272015	2.65352	2.92684
38	0.653248	0.735594	1.55639	0.421209	0.759341	0.691798	0.719372	2.20793	2.4391		0.712455	0.741026	1.63259	0.484384	0.884533	0.70221	0.784351	1.84704	1.70431		0.434207	0.264808	1.85453	0.377408	0.260927	0.432221	0.276483	2.6029	2.74174
39	0.653098	0.678571	1.26488	0.488532	0.75915	0.668255	0.705689	2.15407	2.48674		0.688124	0.7293	1.49718	0.489478	0.803185	0.72375	0.824109	1.71687	1.77053		0.427935	0.279622	1.65578	0.419667	0.294665	0.438613	0.263936	2.02391	2.57195
40	0.615668	0.668644	1.79835	0.436763	0.797242	0.697679	0.739389	1.98314	2.82853		0.723867	0.745198	1.41176	0.50619	0.868323	0.739591	0.842195	2.35417	2.12743		0.415672	0.259153	1.68462	0.408399	0.313634	0.454436	0.270309	3.90559	4.24015
41	0.675759	0.72449	1.70743	0.438761	0.781528	0.726351	0.783486	1.85026	2.19327		0.66909	0.752687	1.78616	0.422884	0.895665	0.704404	0.790105	2.04523	1.94192		0.423059	0.276223	2.10333	0.398286	0.300249	0.427253	0.307597	2.26174	3.37686

## Sheet: Figure S4
	All interactions included										Chronic interactions only										Acute interactions only
Case	Seals	Polar Bears	Pacific Salmon	Arctic Cod	Bowhead Whale	Walrus	Grey Whale	Amphipods	Clams		Seals	Polar Bears	Pacific Salmon	Arctic Cod	Bowhead Whale	Walrus	Grey Whale	Amphipods	Clams		Seals	Polar Bears	Pacific Salmon	Arctic Cod	Bowhead Whale	Walrus	Grey Whale	Amphipods	Clams
1	0.392968	0.270729	0.386572	0.348042	0.281003	0.355023	0.24778	0.629867	1.38847		0.391141	0.255339	0.506106	0.337834	0.259986	0.373937	0.25088	0.754836	1.16219		0.423436	0.267381	1.02114	0.35535	0.313829	0.429711	0.278554	1.44997	2.52076
2	0.370542	0.238164	0.434606	0.349095	0.279982	0.381821	0.227824	0.617481	1.22079		0.390687	0.26831	0.48256	0.339698	0.289387	0.40042	0.245752	1.04765	1.06301		0.418531	0.266056	1.13394	0.357158	0.27708	0.413136	0.307279	1.78844	2.05322
3	0.364859	0.240769	0.417243	0.333252	0.269004	0.394279	0.251718	0.918996	1.18391		0.379947	0.284653	0.519098	0.358119	0.277362	0.401862	0.257193	0.933659	2.53495		0.414775	0.264927	1.09172	0.337288	0.290699	0.401429	0.266128	2.06915	2.8421
4	0.38899	0.252754	0.42746	0.331025	0.261247	0.370898	0.23487	0.686763	1.10522		0.395411	0.250089	0.502434	0.348877	0.302787	0.409109	0.226196	0.740227	1.19915		0.413882	0.25978	1.22821	0.338119	0.284624	0.425703	0.253151	1.75802	2.94984
5	0.386375	0.262209	0.483131	0.32036	0.266692	0.394557	0.247878	0.818557	1.18157		0.405551	0.27947	0.546277	0.358151	0.293671	0.415763	0.2584	1.18326	1.74694		0.384141	0.259426	1.10157	0.331426	0.314126	0.445561	0.245796	1.40706	1.97198
6	0.411999	0.268005	0.545568	0.333185	0.268328	0.3589	0.244828	0.831111	1.32771		0.422168	0.245757	0.581185	0.35553	0.239203	0.402518	0.280489	0.691811	2.3117		0.410746	0.285395	1.08694	0.332627	0.283126	0.423689	0.265824	1.45775	2.21978
7	0.414493	0.268493	0.527053	0.325088	0.282422	0.385145	0.248587	1.0146	1.25794		0.380071	0.270481	0.616028	0.347037	0.278835	0.388095	0.252109	1.08114	1.61466		0.415299	0.279123	1.10237	0.375431	0.298735	0.429516	0.270134	2.16854	3.08471
8	0.394865	0.26053	0.551481	0.360001	0.284408	0.398697	0.262999	0.929813	1.40998		0.371418	0.256584	0.703746	0.347613	0.272886	0.402574	0.275253	1.09566	1.87919		0.409532	0.245643	1.30107	0.366216	0.288467	0.429204	0.254401	2.06631	3.35457
9	0.409251	0.268803	0.604165	0.333769	0.262686	0.408302	0.23718	1.15486	2.49207		0.386503	0.26821	0.713234	0.347244	0.295168	0.402832	0.257729	1.45293	1.48667		0.443903	0.269697	1.21444	0.323736	0.280068	0.387645	0.258822	1.50597	2.3301
10	0.410006	0.255492	0.658361	0.33195	0.271585	0.394124	0.265671	1.50052	2.15079		0.39676	0.268103	0.675986	0.337126	0.301658	0.379898	0.260409	0.791222	1.70432		0.377423	0.258933	1.2252	0.344738	0.275088	0.432961	0.293399	2.16817	3.47194
11	0.401163	0.274822	0.588238	0.364773	0.268766	0.384705	0.239137	1.01099	1.70067		0.417372	0.260256	0.740825	0.352845	0.289317	0.388604	0.269362	0.964584	1.75857		0.394369	0.270641	1.19528	0.347565	0.295814	0.434205	0.27134	2.84184	2.68786
12	0.440468	0.262986	0.746059	0.334349	0.29845	0.409433	0.270999	1.73486	1.66368		0.419501	0.302047	0.730214	0.328075	0.306363	0.386805	0.270182	1.0234	2.25397		0.42585	0.280326	1.09543	0.328807	0.308735	0.443977	0.267524	2.03506	1.81788
13	0.406152	0.266955	0.758085	0.356487	0.26252	0.38241	0.267948	1.13566	1.5584		0.401147	0.270815	0.740093	0.335345	0.265313	0.37318	0.278384	1.22642	1.51689		0.393304	0.267539	1.22936	0.340081	0.28784	0.411796	0.262881	1.96958	2.96828
14	0.409347	0.264519	0.881712	0.360389	0.280901	0.391515	0.251316	1.51116	1.57852		0.40179	0.246915	0.81286	0.325626	0.252611	0.395364	0.259508	0.823456	1.56628		0.419187	0.303194	1.06731	0.327078	0.310809	0.410746	0.279446	1.99207	2.71116
15	0.384959	0.273204	0.789796	0.351864	0.295629	0.419955	0.270865	1.3337	2.9151		0.395461	0.255458	0.950149	0.347155	0.270045	0.404863	0.293381	0.947147	2.11803		0.401152	0.273949	1.03378	0.332522	0.264991	0.402204	0.289388	2.23373	2.08623
16	0.414627	0.279165	0.905489	0.36352	0.289483	0.383758	0.276116	1.29424	1.54308		0.389002	0.286161	0.913592	0.324546	0.255248	0.403988	0.269015	0.933133	1.42437		0.40342	0.251306	1.18332	0.334238	0.269097	0.42394	0.259368	1.88117	3.09205
17	0.414367	0.268438	0.901071	0.364598	0.303444	0.418966	0.276947	1.03159	1.88921		0.406493	0.256517	0.902288	0.348019	0.269434	0.384349	0.235192	1.18389	1.88821		0.39893	0.254747	1.18825	0.357773	0.243783	0.412402	0.260172	1.62436	2.19969
18	0.415214	0.265229	1.00063	0.363305	0.278333	0.417436	0.278019	1.94317	2.18172		0.415629	0.265912	0.84532	0.3534	0.305699	0.407046	0.270508	1.13764	2.04553		0.401112	0.28707	1.16782	0.324868	0.257038	0.414223	0.283502	1.66621	2.00916
19	0.424708	0.260874	0.991582	0.341328	0.289876	0.411846	0.288739	1.24012	1.73668		0.423172	0.268355	0.958809	0.339231	0.261057	0.387432	0.258758	1.32601	2.87517		0.406991	0.257755	1.12816	0.336369	0.268025	0.390061	0.249763	1.89199	2.45121
20	0.417839	0.261216	1.0104	0.35819	0.265286	0.402723	0.270029	1.40044	2.47723		0.407693	0.292262	1.03828	0.341962	0.262997	0.38882	0.259542	1.3636	2.40389		0.432221	0.257575	1.1358	0.339657	0.256109	0.416607	0.277997	1.74048	3.41671
21	0.428246	0.285318	1.05426	0.365953	0.300612	0.427216	0.255858	1.2776	2.49346		0.426563	0.272402	1.00365	0.336112	0.271463	0.385753	0.269449	1.12334	1.88068		0.400028	0.250203	1.10679	0.330468	0.286177	0.393731	0.252724	1.85759	2.68712
22	0.422333	0.285352	1.11248	0.357093	0.318114	0.406722	0.246027	1.1471	3.10372		0.414426	0.265572	1.0727	0.362061	0.273579	0.396241	0.296489	1.37501	1.84176		0.408543	0.292767	1.17907	0.344787	0.259309	0.398809	0.26392	2.23111	3.0036
23	0.425283	0.278813	1.11909	0.37347	0.304207	0.411539	0.298278	1.65133	2.21847		0.39971	0.238877	1.16202	0.332047	0.298629	0.388547	0.254773	1.39103	2.96541		0.423026	0.276141	1.10218	0.331869	0.27613	0.388737	0.279504	1.73345	2.22511
24	0.45013	0.273048	1.14502	0.363431	0.302205	0.423629	0.273514	1.38376	2.44808		0.405749	0.256178	1.25278	0.344312	0.277985	0.398193	0.227677	1.32831	1.55674		0.408116	0.254724	1.21018	0.3572	0.279903	0.409993	0.274566	1.5855	2.60373
25	0.435664	0.307055	1.1431	0.343743	0.329534	0.447715	0.243439	1.78705	2.77046		0.416124	0.261481	1.16159	0.346111	0.284688	0.391695	0.255989	1.74848			0.421806	0.265559	1.07633	0.323315	0.279545	0.384812	0.262423	2.12825	2.42018
26	0.418882	0.290189	1.31645	0.353695	0.276991	0.393773	0.293315	1.52516	1.58833		0.416842	0.261834	1.3563	0.3441	0.258274	0.416997	0.247875	1.58923	3.00024		0.401621	0.254924	1.22112	0.339789	0.273188	0.393068	0.235206	1.92304	1.64851
27	0.427699	0.259559	1.27429	0.356269	0.325527	0.406703	0.294389	2.14621	2.13351		0.414245	0.283768	1.31648	0.347483	0.296982	0.412232	0.255144	1.66714	2.42858		0.400925	0.259176	1.11204	0.339354	0.268586	0.41264	0.30148	1.40228	3.48421
28	0.422309	0.280271	1.40762	0.35528	0.319816	0.413829	0.27368	2.10994	3.28997		0.393454	0.26047	1.31404	0.337296	0.315215	0.439923	0.241908	1.40278	1.95322		0.412052	0.257979	1.19977	0.337664	0.251703	0.405942	0.26041	2.11158	2.13599
29	0.442087	0.282181	1.42282	0.371003	0.288435	0.421417	0.289064	1.99409	3.88043		0.410946	0.28747	1.31714	0.344027	0.277405	0.42212	0.260511	1.531	2.41977		0.413313	0.281733	1.16363	0.341876	0.293784	0.403682	0.262226	1.95156	2.36714
30	0.435673	0.280245	1.48711	0.368369	0.309199	0.415588	0.27627	1.64181	4.50524		0.424549	0.246631	1.66702	0.391442	0.295243	0.427443	0.250981	2.21891	3.92406		0.410006	0.276617	1.08223	0.334347	0.248674	0.407101	0.269951	1.73387	2.7066
31	0.423156	0.291226	1.51727	0.375914	0.313528	0.415595	0.287425	1.86506	3.02323		0.450226	0.270398	1.54761	0.363643	0.294817	0.390678	0.253929	1.59535	2.6876		0.391694	0.263642	1.04994	0.349966	0.286034	0.425237	0.273195	3.15713	3.38883
32	0.414348	0.281495	1.58866	0.382301	0.277241	0.413603	0.293438	2.88598	2.4837		0.434632	0.284343	1.46569	0.36284	0.300048	0.458814	0.26838	2.24968	2.03898		0.381191	0.269589	0.972798	0.338265	0.265063	0.392007	0.277329	3.59726	2.67269
33	0.437447	0.266286	1.7312	0.39176	0.305319	0.415775	0.307468	2.24048	3.07974		0.415147	0.267532	1.69369	0.379063	0.280905	0.424908	0.267697	2.26074	3.41643		0.40788	0.275897	1.07409	0.356458	0.289001	0.415869	0.258482	1.56943	2.9304
34	0.445269	0.29836	1.62423	0.37634	0.311547	0.4166	0.296471	1.95475	3.21317		0.439042	0.256029	1.59263	0.3889	0.25215	0.434857	0.279818	2.00679	3.97102		0.384803	0.239171	1.02635	0.330907	0.262065	0.363016	0.271686	2.80668	2.28943
35	0.426174	0.294061	1.65245	0.393857	0.29331	0.428352	0.299415	1.98298	3.48476		0.409	0.253082	1.60285	0.360085	0.280817	0.414296	0.267243	2.21558	2.98762		0.396348	0.271594	1.26835	0.335586	0.281924	0.377558	0.295733	1.71895	2.46388
36	0.448071	0.279981	1.77089	0.407683	0.314608	0.411139	0.283567	2.71708	4.45297		0.411423	0.25624	1.75865	0.404342	0.245329	0.432533	0.274322	2.08475	2.72168		0.420866	0.262492	1.10442	0.333359	0.270338	0.381665	0.294558	1.91932	2.29002
37	0.452079	0.301659	1.9749	0.3825	0.309043	0.430734	0.306366	2.57407	3.84986		0.435104	0.26971	1.65472	0.388209	0.281319	0.400066	0.272015	2.65352	2.92684		0.401879	0.261129	1.14524	0.322705	0.29181	0.410852	0.293703	2.61455	2.84903
38	0.444056	0.27953	1.93253	0.372512	0.299233	0.456299	0.30224	3.3161	4.2886		0.434207	0.264808	1.85453	0.377408	0.260927	0.432221	0.276483	2.6029	2.74174		0.392514	0.287584	1.21531	0.34822	0.271835	0.424619	0.247994	2.34917	2.83773
39	0.437541	0.294625	1.66639	0.383156	0.315474	0.456495	0.321098	3.61016	4.77477		0.427935	0.279622	1.65578	0.419667	0.294665	0.438613	0.263936	2.02391	2.57195		0.393477	0.281868	1.26668	0.329597	0.270386	0.408228	0.276615	2.66053	2.13961
40	0.464522	0.298433	1.97767	0.376906	0.318874	0.435393	0.291612	2.70621	6.03981		0.415672	0.259153	1.68462	0.408399	0.313634	0.454436	0.270309	3.90559	4.24015		0.427604	0.282373	1.19286	0.340791	0.257549	0.390156	0.268483	2.37795	2.81485
41	0.439513	0.294253	2.17504	0.392429	0.26452	0.440172	0.285272	2.66291	3.74741		0.423059	0.276223	2.10333	0.398286	0.300249	0.427253	0.307597	2.26174	3.37686		0.407098	0.264812	1.10176	0.338272	0.274986	0.402784	0.261144	1.6092	3.7123

## Sheet: Figure S5
Collapse vs total connections
# total connections	% collapsed runs		# node on node connections	% collapsed runs		# external forcings	% collapsed runs		# interactions	% collapsed runs		# chronic interactions	% collapsed runs		# acute interactions	% collapsed runs
4	0.13587		2	0		0	0		0	0		0	0.13587		0	0
4	29.1598		2	0.13587		1	0		0	0		0	0		0	0
5	0		2	23.9634		2	0.13587		0	0		0	0		0	0
5	25.8136		2	37.4047		2	25.8136		0	0		1	23.9634		0	3.61331
5	0		2	21.8069		2	29.1598		0	0		1	5.22005		0	0
6	0		2	29.1598		3	0		1	0.13587		1	3.74349		0	25.8136
6	23.9634		3	0		3	0		1	25.8136		1	21.8069		0	29.1598
6	37.4047		3	3.87294		3	0		1	29.1598		1	3.87294		0	0
6	21.8069		3	25.8136		3	3.61331		2	5.22005		2	0		0	0
7	0		4	0		3	0		2	37.4047		2	0		1	0.13587
7	5.22005		4	5.22005		3	5.22005		3	3.61331		2	0		1	37.4047
7	3.87294		4	0		4	23.9634		3	0		2	3.61331		2	5.22005
7	0		5	3.74349		4	37.4047		3	23.9634		2	0		2	27.8688
9	3.61331		6	3.61331		4	3.74349		3	3.74349		2	37.4047		3	23.9634
9	3.74349		6	27.8688		4	21.8069		3	21.8069		2	25.8136		3	3.74349
11	0		7	0		4	3.87294		3	3.87294		2	29.1598		3	21.8069
11	27.8688		8	0		5	27.8688		4	27.8688		3	27.8688		3	3.87294
